# Supplementary material for: Evolutionary drivers of kype size in Atlantic salmon (Salmo salar): domestication, age and genetics
Source: R Soc Open Sci. 2019 Apr 17;6(4):190021. doi: 10.1098/rsos.190021 (PMC6502380; doi:10.1098/rsos.190021)
Supplement: Linear mixed effect model input data [file rsos190021supp1.csv]

AKL	PIT	AKH	DNA	Photograph	TPS_ID	SW	Body_length_mature_cm	log_body_length_mature_cm	kype_height_cm	log_kype_height	Body_length_smolt_cm	Body_weight_mature_g	log_body_weight_mature	Body_weight_smolt_g	Milt_g	GSI	GSR	log_Milt_g	Strain	Background	Family	Family_K	Sire	Dam	kype_length_5_4	log_5_4	regress_group	Genetic_sex
-0.025222347	0418189C4B	-0.025194391	2682_1551_2155_B12_047.fsa	IMG_2219.JPG	128	1	48	1.681241237	0.493693107	-0.306542936	17.5	891	2.949877704	60	3.3	0.37037037	-1.070871297	0.51851394	Figgjo	Wild	47	K47	F17	F7	8.4219	0.92541008	Figgjo_1	Male
0.030722317	0418188ABA	-0.145553869	2676_1532_1669_A10_040.fsa	IMG_2337.JPG	232	1	72	1.857332496	1.018165237	0.007818265	18.9	3678	3.565611725	83	15	0.407830343	-0.890002495	1.176091259	Hybrid_FM	Hybrid	24	K24	M9	F1	15.2402	1.182990666	Hybrid_FM_1	Male
0.045181505	041818C553	NA	2678_1538_1825_A06_024.fsa	IMG_3022.JPG	32	2	77	1.886490725	NA	NA	14.4	5080	3.705863712	31	24	0.472440945	-0.794467249	1.380211242	Figgjo	Wild	23	K23	F10	F1	17.01523371	1.230837919	Figgjo_2	Male
0.014934844	04180801CE	-0.028088749	2667_1495_900_A08_032.fsa	IMG_0632.JPG	23	3	111	2.045322979	3.884901051	0.589379962	30	15650	4.194514342	309	84	0.536741214	-0.628718267	1.924279286	Farmed	Domesticated	34	K38	M12	M4	24.12484318	1.382464499	Farmed_3	Male
-0.021818943	041807EAEF	-0.011694106	2655_1479_62_G08_026.fsa	IMG_2197.JPG	111	1	52	1.716003344	0.620548012	-0.207224611	14	1280	3.10720997	29	12.2	0.953125	-0.624833896	1.086359831	Figgjo	Wild	23	K23	F10	F1	9.3029	0.968618353	Figgjo_1	Male
0.011743699	0418188B41	-0.30793312	2675_1531_1522_E03_012.fsa	IMG_0036.JPG	32	1	66	1.819543936	0.565131476	-0.247850503	17.2	2782	3.444357126	65	22.4	0.805176132	-0.621969	1.350248018	Hybrid_FM	Hybrid	24	K24	M9	F1	13.2051	1.120741694	Hybrid_FM_1	Male
-0.003652519	041818D42B	0.01993864	2671_1498_1220_G12_042.fsa	IMG_0647.JPG	28	3	113	2.053078443	4.534751045	0.65655345	22.8	16700	4.222716471	145	98	0.586826347	-0.583605897	1.991226076	Hybrid_FM	Hybrid	44	K44	M14	F6	23.5916136	1.372757646	Hybrid_FM_3	Male
0.018805326	418081598	0.063959349	2665_1493_721_H08_025.fsa	IMG_0005.JPG	4	1	52	1.716003344	0.738633234	-0.131571156	13.4	1345	3.128722284	25	15.7	1.167286245	-0.531949161	1.195899652	Figgjo	Wild	23	K23	F10	F1	10.2151	1.009242622	Figgjo_1	Male
0.019719833	041818C93B	0.132116799	2673_1501_1420_C02_006.fsa	IMG_2942.JPG	31	2	41	1.612783857	0.480580219	-0.318234109	15.4	640	2.806179974	43	9	1.40625	-0.523890256	0.954242509	Figgjo	Wild	39	K23	F10	F1	7.797656791	0.891964116	Figgjo_2	Male
-0.034626741	041818D33F	0.077125556	2676_1532_1673_E10_036.fsa	IMG_2287.JPG	187	1	73	1.86332286	1.759082647	0.245286244	17.7	3840	3.584331224	66	37.5	0.9765625	-0.506555342	1.574031268	Vosso	Wild	22	K22	V16	V8	13.3199	1.124500964	Vosso_1	Male
0.026892599	0418189BC7	NA	2681_1540_2033_F08_027.fsa	IMG_0025.JPG	22	1	34	1.531478917	NA	NA	19.8	318	2.50242712	88	6.9	2.169811321	-0.404114644	0.838849091	Vosso	Wild	15	K15	V9	V1	6.3979	0.806037448	Vosso_1	Male
-0.010725067	041808189F	0.108727289	2685_1554_2391_C06_022.fsa	IMG_2225.JPG	133	1	52	1.716003344	0.818835728	-0.086803216	15.6	1280	3.10720997	45	21.6	1.6875	-0.376739976	1.334453751	Figgjo	Wild	51	K51	F18	F8	9.5436	0.979712229	Figgjo_1	Male
0.063472553	041818998C	0.102683409	2679_1538_1841_B08_031.fsa	IMG_2956.JPG	45	2	89	1.949390007	3.04312723	0.48332011	18.8	6645	3.822494985	75	83	1.249059443	-0.345897702	1.919078092	Hybrid_FM	Hybrid	32	K40	M13	F5	20.9484902	1.321152728	Hybrid_FM_2	Male
0.011081472	0418080ABC	NA	2665_1494_778_C04_014.fsa	IMG_0028.JPG	24	1	38	1.579783597	NA	NA	14	497	2.696356389	32	11.9	2.394366197	-0.317559094	1.075546961	Figgjo	Wild	23	K23	F10	F1	7.0071	0.845538315	Figgjo_1	Male
0.092091019	418189620	-0.004617383	2676_1532_1619_G03_010.fsa	IMG_9953.JPG	406	1	55	1.740362689	0.724416955	-0.140011394	18.9	1527	3.183839037	63	30.2	1.977734119	-0.290513908	1.480006943	Hybrid_MF	Hybrid	29	K29	F12	M2	12.895	1.110421346	Hybrid_MF_1	Male
-0.010808476	041807EDD0	-0.058518723	2661_1490_428_E07_028.fsa	IMG_0702.JPG	45	3	108	2.033423755	3.385120173	0.529574091	22.8	15470	4.189490314	145	184	1.189398836	-0.284290068	2.264817823	Farmed	Domesticated	46	K34	M11	M3	22.03412428	1.343095795	Farmed_3	Male
-0.038152965	041807F941	0.002619732	2662_1491_546_F10_035.fsa	IMG_0664.JPG	33	3	109	2.037426498	3.986522434	0.600594212	22.9	16660	4.221674997	142	196	1.176470588	-0.28176958	2.292256071	Hybrid_FM	Hybrid	48	K48	M15	F7	20.90906953	1.320334707	Hybrid_FM_3	Male
-0.057391666	041818D0C8	0.055822633	2671_1499_1265_E06_020.fsa	IMG_2302.JPG	200	1	51	1.707570176	0.690991915	-0.160527034	18	1354	3.131618664	68	29.3	2.163958641	-0.263223605	1.46686762	Figgjo	Wild	39	K39	F15	F5	8.3828	0.923389105	Figgjo_1	Male
-0.009561966	041818CAA6	-0.113441654	2683_1552_2212_D07_029.fsa	IMG_2152.JPG	70	1	82	1.913813852	1.511357991	0.179367347	21.6	4850	3.685741739	114	79.7	1.643298969	-0.257641502	1.901458321	Hybrid_FM	Hybrid	48	K48	M15	F7	16.1206	1.207381202	Hybrid_FM_1	Male
0.016557185	041818CE8B	0.127049231	2669_1497_1061_E04_012.fsa	IMG_0602.JPG	14	3	109	2.037426498	5.309134299	0.725023711	23.4	17480	4.242541428	160	219	1.252860412	-0.249736572	2.340444115	Farmed	Domesticated	34	K46	M14	M6	23.71618652	1.375044857	Farmed_3	Male
0.004073297	041807E971	-0.039601606	2664_1493_704_F06_019.fsa	IMG_2247.JPG	151	1	55	1.740362689	0.668350663	-0.174995617	17.6	1654	3.218535505	68	35.4	2.140266022	-0.248380003	1.549003262	Hybrid_MF	Hybrid	29	K29	F12	M2	10.5294	1.022403624	Hybrid_MF_1	Male
0.015583563	041818B3DD	0.189512314	2670_1498_1148_F03_011.fsa	IMG_2977.JPG	9	2	85	1.929418926	3.317767374	0.520845932	17	7015	3.846027675	56	111	1.582323592	-0.2378721	2.045322979	Arna	Wild	6	K6	A10	A4	17.798998	1.250395554	Arna_2	Male
-0.033541589	0418188F42	-0.030891757	2674_1501_1463_H07_025.fsa	IMG_0670.JPG	35	3	111	2.045322979	3.859908	0.586576953	21	14290	4.155032229	108	200	1.399580126	-0.221400041	2.301029996	Vosso	Wild	22	K22	V16	V8	21.57685116	1.333988066	Vosso_3	Male
-0.027174851	041818ACC6	-0.015552929	2672_1500_1357_C06_022.fsa	IMG_0626.JPG	21	3	111	2.045322979	3.998672	0.601915782	33.5	15750	4.197280558	404	216	1.371428571	-0.220685439	2.334453751	Farmed	Domesticated	34	K34	M11	M3	21.8954968	1.340354804	Farmed_3	Male
0.00648471	041818CA72	-0.01527043	2675_1532_1606_A02_008.fsa	IMG_0557.JPG	1	3	102	2.008600172	3.247430114	0.511539814	16.5	11030	4.042575512	52	165	1.495920218	-0.217880781	2.217483944	Vosso	Wild	18	K18	V12	V4	21.47654259	1.331964368	Vosso_3	Male
-0.084741999	0418081A04	0.02976736	2659_1488_305_G03_010.fsa	IMG_2191.JPG	106	1	58	1.763427994	0.893954091	-0.048684784	19	1845	3.26599637	79	41.6	2.254742547	-0.215034693	1.619093331	Arna	Wild	2	K2	A6	A1	9.1201	0.9599996	Arna_1	Male
-0.073541963	041807DC28	-0.1104103	2664_1492_656_F12_043.fsa	IMG_2254.JPG	158	1	54	1.73239376	0.542653495	-0.265477396	17.3	1499	3.175801633	58	36.3	2.42161441	-0.204391573	1.559906625	Arna	Wild	4	K4	A8	A2	8.6231	0.935663423	Arna_1	Male
-0.022703906	041807F88C	-0.132605064	2666_1495_854_A02_008.fsa	IMG_2369.JPG	261	1	55	1.740362689	0.539511772	-0.267999075	15.5	1623	3.21031852	43	39.2	2.415280345	-0.197735511	1.593286067	Figgjo	Wild	51	K51	F18	F8	9.8998	0.995626421	Figgjo_1	Male
-0.024534082	041807FC13	NA	2666_1494_823_A10_040.fsa	IMG_2346.JPG	241	1	54	1.73239376	NA	NA	15.5	1610	3.206825876	49	39.4	2.447204969	-0.19282131	1.595496222	Hybrid_MF	Hybrid	45	K45	F16	M6	9.6532	0.984671304	Hybrid_MF_1	Male
0.021246334	041818C93D	0.118977215	2677_1537_1696_E01_004.fsa	IMG_2368.JPG	260	1	53	1.72427587	0.878758	-0.056130708	16.4	1319	3.120244796	48	33.9	2.570128886	-0.191085744	1.530199698	Figgjo	Wild	51	K51	F18	F8	10.4992	1.021156209	Figgjo_1	Male
0.055104629	041807F220	0.395587464	2660_1488_355_C10_038.fsa	IMG_3085.JPG	63	2	40	1.602059991	0.829396682	-0.081237706	13.6	890	2.949390007	30	25	2.808988764	-0.191067647	1.397940009	Hybrid_MF	Hybrid	53	K37	F14	M4	8.223740329	0.915069389	Hybrid_MF_2	Male
-0.034555552	041808189C	0.120165287	2657_1486_139_F06_019.fsa	IMG_0006.JPG	5	1	54	1.73239376	0.92278004	-0.034901808	13.5	1714	3.234010818	32	41.6	2.427071179	-0.190271103	1.619093331	Vosso	Wild	20	K20	V14	V6	9.433	0.974649834	Vosso_1	Male
-0.009121998	418081105	0.01508856	2685_1554_2363_G02_002.fsa	IMG_2293.JPG	191	1	47	1.672097858	0.514241992	-0.288832463	17.9	882	2.945468585	63	25.1	2.845804989	-0.186297924	1.399673721	Hybrid_MF	Hybrid	37	K37	F14	M4	8.5318	0.931040666	Hybrid_MF_1	Male
-0.047454446	418188256	0.104191073	2670_1498_1145_C03_014.fsa	IMG_0679.JPG	38	3	90	1.954242509	3.139115251	0.496807261	14.4	6210	3.7930916	35	115	1.851851852	-0.181513507	2.06069784	Vosso	Wild	19	K22	V16	V8	16.43547119	1.215782159	Vosso_3	Male
-0.061878139	418080339	-0.005460703	2658_1487_195_G01_002.fsa	IMG_2266.JPG	170	1	58	1.763427994	0.824303519	-0.083912846	15.5	1758	3.245018871	42	43.6	2.480091013	-0.178400509	1.639486489	Figgjo	Wild	51	K51	F18	F8	9.6131	0.98286346	Figgjo_1	Male
-0.108109417	041818CE3F	-0.019618284	2685_1554_2356_G01_002.fsa	IMG_0644.JPG	27	3	93	1.968482949	2.559491061	0.408153617	20.4	8820	3.945468585	105	154	1.746031746	-0.172662679	2.187520721	Hybrid_FM	Hybrid	52	K40	M13	F5	14.83998342	1.171433416	Hybrid_FM_3	Male
-0.058016788	041818C0AE	0.037540157	2675_1532_1600_C01_006.fsa	IMG_0611.JPG	16	3	102	2.008600172	3.667333462	0.564350401	19.8	11440	4.058426024	89	189	1.652097902	-0.171174573	2.276461804	Hybrid_FM	Hybrid	48	K48	M15	F7	18.51240616	1.26746287	Hybrid_FM_3	Male
-0.050635966	04181898CC	-0.049952493	2668_1496_1021_D11_045.fsa	IMG_2330.JPG	225	1	59	1.770852012	0.776109883	-0.110076786	16.3	1747	3.242292905	50	44.4	2.541499714	-0.168393553	1.64738297	Figgjo	Wild	51	K51	F18	F8	10.0602	1.002606615	Figgjo_1	Male
-0.025790718	418188462	-0.063560214	2679_1538_1849_B09_039.fsa	IMG_9859.JPG	322	1	61	1.785329835	0.81669	-0.087942762	20.6	2437	3.386855529	105	58	2.37997538	-0.164270612	1.763427994	Hybrid_FM	Hybrid	32	K32	M11	F3	11.067	1.04402991	Hybrid_FM_1	Male
-0.050207931	0418188E0F	0.097290086	2670_1498_1138_D02_005.fsa	IMG_0599.JPG	13	3	87	1.939519253	2.841571721	0.453558622	15	6540	3.815577748	42	125	1.911314985	-0.162710374	2.096910013	Arna	Wild	5	K6	A10	A4	15.70976144	1.19616959	Arna_3	Male
0.044295595	041807E03C	0.047767215	2666_1495_859_G02_002.fsa	IMG_9816.JPG	288	1	51	1.707570176	0.678293332	-0.168582452	18.7	1310	3.117271296	74	36.1	2.755725191	-0.161476122	1.557507202	Vosso	Wild	15	K15	V9	V1	10.5944	1.025076366	Vosso_1	Male
-0.044310551	4.18E+305	-0.087956861	2657_1486_102_H01_001.fsa	IMG_2303.JPG	201	1	81	1.908485019	1.554879449	0.191696723	21.4	5094	3.707058941	119	103.5	2.03180212	-0.160663501	2.01494035	Hybrid_MF	Hybrid	49	K49	F17	M7	14.6734	1.166530757	Hybrid_MF_1	NA
-0.004178475	041808198B	0.006592636	2662_1491_494_A04_016.fsa	IMG_2342.JPG	237	1	37	1.568201724	0.279370636	-0.553819244	14.1	477	2.678518379	33	16.7	3.501048218	-0.156579187	1.222716471	Figgjo	Wild	43	K43	F16	F6	6.5617	0.817016371	Figgjo_1	Male
-0.013158878	041818BDD4	-0.041808355	2671_1499_1279_C08_030.fsa	IMG_2308.JPG	206	1	60	1.77815125	0.824303519	-0.083912846	17	2211	3.344588743	58	54.9	2.483039349	-0.155402819	1.739572344	Hybrid_FM	Hybrid	52	K52	M16	F8	11.18	1.048441804	Hybrid_FM_1	Male
-0.038685537	041807FCDB	0.087180672	2658_1487_207_D03_013.fsa	IMG_0607.JPG	15	3	100	2	3.915249718	0.592759467	21.1	12870	4.109578547	117	215	1.670551671	-0.154800802	2.33243846	Hybrid_FM	Hybrid	32	K32	M11	F3	18.92109931	1.276946365	Hybrid_FM_3	Male
-0.044368331	041818CDF8	0.065485107	2671_1498_1209_D11_045.fsa	IMG_0676.JPG	37	3	102	2.008600172	3.911067858	0.592295351	18.5	10210	4.009025742	72	180	1.762977473	-0.154117593	2.255272505	Hybrid_MF	Hybrid	25	K25	F10	M1	19.10342895	1.281111327	Hybrid_MF_3	Male
-0.054136078	041807FCD6	-0.059876768	2658_1486_166_B10_039.fsa	IMG_2123.JPG	47	1	66	1.819543936	1.000474097	0.000205849	19.1	2781	3.444200989	84	66.3	2.38403452	-0.150582607	1.821513528	Hybrid_FM	Hybrid	40	K40	M13	F5	11.3465	1.054861917	Hybrid_FM_1	Male
0.033256733	041818B8DC	-0.232249461	2675_1531_1582_A11_048.fsa	IMG_9955.JPG	407	1	70	1.84509804	0.777891777	-0.109080819	20.8	3464	3.539577883	112	78.6	2.269053118	-0.150515501	1.895422546	Hybrid_FM	Hybrid	40	K40	M13	F5	14.8428	1.171515836	Hybrid_FM_1	Male
-0.050883239	041818CE03	-0.007200727	2671_1498_1212_G11_042.fsa	IMG_0641.JPG	26	3	100	2	3.150489727	0.498378068	17.8	10160	4.006893708	69	183	1.801181102	-0.145288363	2.26245109	Vosso	Wild	22	K22	V16	V8	18.39707008	1.264748663	Vosso_3	Male
-0.058306467	041807FAB1	NA	2664_1493_686_D04_013.fsa	IMG_0685.JPG	40	3	119	2.075546961	NA	NA	19	16550	4.218797998	83	267	1.613293051	-0.145286984	2.426511261	Hybrid_FM	Hybrid	32	K32	M11	F3	22.07148786	1.34383161	Hybrid_FM_3	Male
0.023629819	041818C187	0.061665798	2681_1551_2075_H01_001.fsa	IMG_9798.JPG	271	1	58	1.763427994	0.962085467	-0.016786346	17.8	2090	3.320146286	66	54.2	2.593301435	-0.142052239	1.733999287	Vosso	Wild	15	K15	V9	V1	11.705	1.068371418	Vosso_1	Male
-0.040958498	041807CF18	0.008335942	2661_1490_431_H07_025.fsa	IMG_2252.JPG	156	1	67	1.826074803	1.214902612	0.084541466	17.8	2797	3.446692466	68	68.7	2.456203075	-0.137068329	1.836956737	Hybrid_FM	Hybrid	44	K44	M14	F6	11.8992	1.075517764	Hybrid_FM_1	Male
-0.022166732	041807D00D	-0.053101407	2660_1488_339_C08_030.fsa	IMG_0037.JPG	33	1	60	1.77815125	0.803145263	-0.095205898	18.9	2447	3.388633969	82	62	2.533714753	-0.136683806	1.792391689	Hybrid_MF	Hybrid	29	K29	F12	M2	10.9505	1.03943395	Hybrid_MF_1	Male
-0.03352548	04180816A9	-0.052157516	2661_1490_457_C11_046.fsa	IMG_2235.JPG	141	1	54	1.73239376	0.620548012	-0.207224611	18.9	1379	3.139564266	76	39.9	2.893401015	-0.135269907	1.600972896	Arna	Wild	1	K1	A5	A1	9.4554	0.975679906	Arna_1	Male
-0.063890669	041818C153	-0.007589102	2676_1532_1631_C05_022.fsa	IMG_2161.JPG	79	1	59	1.770852012	0.855631184	-0.067713396	15.1	1925	3.284430734	40	51.7	2.685714286	-0.134909582	1.713490543	Vosso	Wild	15	K15	V9	V1	9.7578	0.989351912	Vosso_1	Male
0.0506917	041818982B	-0.027526836	2672_1500_1352_F05_019.fsa	IMG_9874.JPG	335	1	71	1.851258349	1.290773102	0.110849907	20.5	4700	3.672097858	102	103.7	2.206382979	-0.132757814	2.015778756	Hybrid_FM	Hybrid	48	K48	M15	F7	15.7038	1.196004756	Hybrid_FM_1	Male
0.010420373	418188834	-0.035348874	2680_1540_1987_G02_002.fsa	IMG_2257.JPG	161	1	63	1.799340549	0.943750427	-0.025142839	15.1	2113	3.324899497	37	56.2	2.659725509	-0.129995201	1.749736316	Figgjo	Wild	51	K51	F18	F8	12.482	1.096284178	Figgjo_1	Male
0.06249449	041818D400	NA	2685_1554_2378_F04_011.fsa	IMG_2918.JPG	88	2	85	1.929418926	NA	NA	17.4	6625	3.821185883	58	137	2.067924528	-0.127241704	2.136720567	Vosso	Wild	17	K17	V11	V3	19.82925882	1.297306481	Vosso_2	Male
-0.001696974	041818AFAA	0.022384045	2679_1538_1866_C11_046.fsa	IMG_0049.JPG	43	1	37	1.568201724	0.28971579	-0.538027834	17.3	403	2.605305046	58	15.7	3.895781638	-0.126713383	1.195899652	Hybrid_MF	Hybrid	37	K37	F14	M4	6.5993	0.819497872	Hybrid_MF_1	Male
0.051354501	0418188F33	-0.153114186	2675_1531_1590_A12_048.fsa	IMG_2285.JPG	185	1	76	1.880813592	1.143473985	0.058226288	21.4	4162	3.619302076	119	95.9	2.304180682	-0.125842848	1.981818607	Hybrid_MF	Hybrid	45	K45	F16	M6	17.0024	1.230510229	Hybrid_MF_1	Male
0.050314005	0418081AE3	-0.095262532	2681_1551_2070_C01_006.fsa	IMG_9945.JPG	398	1	69	1.838849091	1.029151189	0.01247918	19	3202	3.505421328	83	78.4	2.448469706	-0.125177578	1.894316063	Hybrid_MF	Hybrid	45	K45	F16	M6	15.1851	1.181417656	Hybrid_MF_1	Male
-0.084578229	0418080A08	-0.255130285	2664_1492_658_H12_041.fsa	IMG_2182.JPG	99	1	75	1.875061263	0.875002468	-0.057990722	16	4222	3.625518229	49	97.2	2.302226433	-0.124807809	1.987666265	Hybrid_MF	Hybrid	45	K45	F16	M6	12.2459	1.087990709	Hybrid_MF_1	Male
0.01547037	041818D5B9	-0.033674354	2681_1540_2011_H05_017.fsa	IMG_2267.JPG	171	1	75	1.875061263	1.457018978	0.163465209	19.2	3916	3.592842683	86	92.4	2.359550562	-0.121504311	1.965671971	Hybrid_MF	Hybrid	25	K25	F10	M1	15.4184	1.188039308	Hybrid_MF_1	Male
-0.007862729	041807E0F1	-0.048680935	2659_1487_260_B10_039.fsa	IMG_2336.JPG	231	1	64	1.806179974	0.9515021	-0.021590249	17.6	2659	3.424718337	73	68.7	2.583678074	-0.1200557	1.836956737	Hybrid_FM	Hybrid	24	K24	M9	F1	12.1852	1.085832662	Hybrid_FM_1	Male
-0.122276524	0418080FCF	0.025544439	2681_1540_2025_F07_027.fsa	IMG_0748.JPG	60	3	115	2.06069784	4.79699687	0.680969435	24.5	17280	4.237543738	178	293	1.695601852	-0.119443797	2.46686762	Farmed	Domesticated	54	K54	M16	M8	18.31716871	1.262858345	Farmed_3	Male
-0.044156662	0418081A6E	-0.098206566	2657_1486_127_B05_023.fsa	IMG_2159.JPG	77	1	74	1.86923172	1.214902612	0.084541466	15	3858	3.586362223	42	92.6	2.400207361	-0.115548046	1.966610987	Hybrid_MF	Hybrid	45	K45	F16	M6	13.2354	1.121737071	Hybrid_MF_1	Male
0.029608668	041807F0B4	0.074737217	2680_1540_1997_A04_016.fsa	IMG_2278.JPG	179	1	75	1.875061263	1.870151458	0.27187678	21	4058	3.608312043	112	96.6	2.380482997	-0.114175716	1.984977126	Hybrid_MF	Hybrid	45	K45	F16	M6	15.9286	1.202177606	Hybrid_MF_1	Male
0.065731535	041807F9FE	0.464789651	2657_1486_132_G05_018.fsa	IMG_2911.JPG	34	2	43	1.633468456	1.162795401	0.065503305	12.8	1005	3.002166062	24	33	3.28358209	-0.111353558	1.51851394	Figgjo	Wild	43	K39	F15	F5	9.155056438	0.961661026	Figgjo_2	Male
0.0750119	041807D3FD	0.028338502	2657_1486_150_A08_032.fsa	IMG_9997.JPG	442	1	61	1.785329835	1.009150535	0.003955955	16.6	2528	3.40277707	53	67.5	2.670094937	-0.110721477	1.829303773	Vosso	Wild	22	K22	V16	V8	13.9583	1.144832528	Vosso_1	Male
0.097105829	041807CB5C	0.071337159	2659_1488_299_A03_016.fsa	IMG_9941.JPG	394	1	65	1.812913357	1.303318945	0.115050708	18	2808	3.448397103	73	73.6	2.621082621	-0.108467002	1.866877814	Vosso	Wild	22	K22	V16	V8	15.7947	1.198511381	Vosso_1	Male
0.038452337	041818C02D	-0.079419163	2681_1540_2019_H06_017.fsa	IMG_2314.JPG	210	1	78	1.892094603	1.444677842	0.159771012	22.8	5190	3.715167358	150	118.8	2.289017341	-0.107065042	2.074816441	Hybrid_FM	Hybrid	44	K44	M14	F6	17.003	1.230525555	Hybrid_FM_1	Male
-0.057135562	041807E744	-0.321334514	2661_1490_414_G05_018.fsa	IMG_9847.JPG	312	1	62	1.792391689	0.469587692	-0.328283295	17.9	2321	3.36567514	66	64.2	2.766049117	-0.103765472	1.807535028	Hybrid_FM	Hybrid	52	K52	M16	F8	10.4899	1.020771348	Hybrid_FM_1	Male
0.065875495	041818874D	-0.139071518	2682_1551_2129_H08_025.fsa	IMG_9929.JPG	384	1	76	1.880813592	1.181051829	0.072268957	21.8	5168	3.713322505	133	119.4	2.310371517	-0.103448849	2.077004327	Hybrid_FM	Hybrid	24	K24	M9	F1	17.5805	1.245031223	Hybrid_FM_1	Male
0.021957495	041807DE3B	NA	2666_1494_808_B08_031.fsa	IMG_2823.JPG	52	2	89	1.949390007	NA	NA	17	8205	3.914078585	59	171	2.084095064	-0.102884783	2.23299611	Hybrid_MF	Hybrid	29	K29	F12	M2	19.03871664	1.27963767	Hybrid_MF_2	Male
0.121966664	041818D1D0	0.081484704	2678_1538_1810_A04_016.fsa	IMG_9952.JPG	405	1	66	1.819543936	1.385374919	0.141567321	17.6	2785	3.4448252	62	74.1	2.660682226	-0.102761198	1.869818208	Hybrid_MF	Hybrid	29	K29	F12	M2	17.0202	1.230964659	Hybrid_MF_1	Male
0.05318348	041818AC10	-0.211634892	2674_1501_1468_E08_028.fsa	IMG_9971.JPG	420	1	67	1.826074803	0.73210038	-0.135429368	19.5	2931	3.467015818	87	77.3	2.637325145	-0.10158015	1.888179494	Hybrid_FM	Hybrid	24	K24	M9	F1	14.7795	1.169659742	Hybrid_FM_1	Male
-0.155878233	041818CCDE	NA	2669_1497_1041_H01_001.fsa	IMG_2136.JPG	57	1	64	1.806179974	NA	NA	15.6	2444	3.388101202	42	67.4	2.757774141	-0.100003123	1.828659897	Figgjo	Wild	51	K51	F18	F8	8.665969528	0.937817158	Figgjo_1	Male
-0.02976939	041807F221	-0.063301029	2663_1492_599_C05_022.fsa	IMG_2163.JPG	81	1	79	1.897627091	1.547203112	0.18954733	22.2	4744	3.67614468	126	112.7	2.375632378	-0.099745751	2.051923916	Hybrid_FM	Hybrid	48	K48	M15	F7	14.7448	1.168638886	Hybrid_FM_1	Male
-0.023134253	041807D994	-0.065783056	2665_1494_794_C06_022.fsa	IMG_0752.JPG	62	3	122	2.086359831	2.961333376	0.471487301	25.6	21820	4.338854746	200	369	1.691109074	-0.097721224	2.567026366	Farmed	Domesticated	54	K34	M11	M3	24.62551161	1.391385262	Farmed_3	Male
-0.003604009	041818CA67	-0.157307037	2676_1532_1656_D08_029.fsa	IMG_0033.JPG	29	1	72	1.857332496	0.990980473	-0.003934903	18.2	3750	3.574031268	68	95.6	2.549333333	-0.092154371	1.980457892	Hybrid_MF	Hybrid	49	K49	F17	M7	14.082	1.14866434	Hybrid_MF_1	Male
-0.006123136	041818A138	NA	2671_1499_1242_F03_011.fsa	IMG_3110.JPG	37	2	50	1.698970004	NA	NA	12.6	1415	3.15075644	24	45	3.180212014	-0.091695402	1.653212514	Figgjo	Wild	51	K43	F16	F6	9.221676444	0.96480988	Figgjo_2	Male
-0.021679668	041807CA7A	-0.035539596	2682_1551_2120_G07_026.fsa	IMG_2175.JPG	93	1	43	1.633468456	0.367429531	-0.434825942	17.1	750	2.875061263	58	27.7	3.693333333	-0.0889817	1.442479769	Vosso	Wild	15	K15	V9	V1	7.486	0.874249823	Vosso_1	Male
0.104569617	041818B63A	NA	2682_1551_2128_G08_026.fsa	IMG_9905.JPG	361	1	72	1.857332496	NA	NA	22.5	3976	3.599446376	135	100.8	2.535211268	-0.088828407	2.003460532	Hybrid_FM	Hybrid	48	K48	M15	F7	18.065	1.256837966	Hybrid_FM_1	Male
-0.040199765	041807DE2F	0.132945815	2655_1479_69_F09_035.fsa	IMG_2974.JPG	41	2	101	2.004321374	4.458542269	0.649192888	21.9	11700	4.068185862	124	233	1.991452991	-0.087836638	2.367355921	Hybrid_FM	Hybrid	52	K32	M11	F3	19.07130409	1.280380391	Hybrid_FM_2	Male
-0.042901	041818D02E	0.146241274	2676_1532_1662_B09_039.fsa	IMG_0653.JPG	30	3	113	2.053078443	6.065353016	0.782856083	30.7	18900	4.276461804	362	338	1.788359788	-0.087525541	2.5289167	Farmed	Domesticated	54	K54	M16	M8	21.55307125	1.333509165	Farmed_3	Male
0.091987362	418188633	0.104845984	2684_1553_2284_F04_011.fsa	IMG_9990.JPG	438	1	78	1.892094603	2.208188575	0.344036159	26.7	5140	3.710963119	241	123.7	2.406614786	-0.086256812	2.0923697	Hybrid_MF	Hybrid	41	K41	F15	M5	19.2336	1.28406058	Hybrid_MF_1	Male
-0.045692486	041807E7FB	-0.039601606	2681_1551_2077_B02_007.fsa	IMG_2227.JPG	134	1	55	1.740362689	0.668350663	-0.174995617	19.5	1403	3.147057671	79	45.3	3.228795438	-0.085946083	1.656098202	Hybrid_MF	Hybrid	37	K37	F14	M4	9.3894	0.972637841	Hybrid_MF_1	Male
-0.020444531	041818A67B	0.244872596	2683_1552_2175_F02_003.fsa	IMG_2129.JPG	52	1	49	1.69019608	0.967455693	-0.014368915	14.8	993	2.996949248	38	34.7	3.494461229	-0.085499105	1.540329475	Figgjo	Wild	43	K43	F16	F6	8.7185	0.940441772	Figgjo_1	Male
-0.067805994	041818C2AF	-0.040466032	2680_1539_1939_F08_027.fsa	IMG_2313.JPG	209	1	57	1.755874856	0.728509489	-0.137564787	16	2015	3.30427505	50	60.1	2.982630273	-0.084889356	1.778874472	Arna	Wild	4	K4	A8	A2	9.2958	0.968286771	Arna_1	Male
-0.003960564	04181881FE	-0.211999571	2676_1532_1685_B12_047.fsa	IMG_2162.JPG	80	1	83	1.919078092	1.241096024	0.093805384	30.9	5928	3.772908195	342	139	2.344804318	-0.083570318	2.1430148	Farmed	Domesticated	34	K34	M11	M3	16.5581	1.219010501	Farmed_1	Male
0.064379605	418081730	-0.174236674	2666_1494_838_H11_041.fsa	IMG_9888.JPG	345	1	53	1.72427587	0.4473582	-0.349344598	15	1457	3.163459552	38	46.9	3.218943034	-0.083569971	1.671172843	Figgjo	Wild	51	K51	F18	F8	11.5955	1.06428948	Figgjo_1	Male
0.025916944	041818C609	0.14761296	2669_1497_1109_E10_036.fsa	IMG_9853.JPG	317	1	72	1.857332496	1.999793229	0.300985094	18.4	3960	3.597695186	75	101.8	2.570707071	-0.083185369	2.007747778	Hybrid_MF	Hybrid	25	K25	F10	M1	15.0725	1.178185293	Hybrid_MF_1	Male
0.019288113	041818B106	-0.163905396	2670_1498_1167_A06_024.fsa	IMG_2317.JPG	213	1	64	1.806179974	0.729768798	-0.136814709	17	2319	3.365300749	60	67.4	2.906425183	-0.082350745	1.828659897	Hybrid_MF	Hybrid	49	K49	F17	M7	12.9713	1.112983504	Hybrid_MF_1	Male
-0.036204689	04181883FA	-0.24077836	2671_1499_1261_A06_024.fsa	IMG_2304.JPG	202	1	60	1.77815125	0.52133532	-0.282882851	22	2283	3.358505911	142	66.6	2.917214192	-0.082275769	1.823474229	Hybrid_MF	Hybrid	41	K41	F15	M5	10.6022	1.025395993	Hybrid_MF_1	Male
-0.04407224	041807D7A4	-0.120222244	2660_1490_382_F01_003.fsa	IMG_2231.JPG	138	1	59	1.770852012	0.660166469	-0.180346538	14.9	1952	3.290479813	37	59	3.022540984	-0.082231382	1.770852012	Figgjo	Wild	51	K51	F18	F8	10.2134	1.009170341	Figgjo_1	Male
0.037923189	041807E1A2	-0.084568502	2666_1494_801_C07_030.fsa	IMG_9845.JPG	310	1	62	1.792391689	0.809995707	-0.091517283	16.3	2674	3.427161403	49	75.3	2.816005984	-0.082108911	1.876794976	Vosso	Wild	20	K20	V14	V6	13.0566	1.115830099	Vosso_1	Unconfirmed
0.002789409	041807E5E3	-0.146510579	2665_1493_735_F10_035.fsa	IMG_2255.JPG	159	1	79	1.897627091	1.277431968	0.10633778	19.7	5424	3.734319681	98	130.5	2.405973451	-0.081098925	2.115610512	Hybrid_FM	Hybrid	24	K24	M9	F1	15.8927	1.201197685	Hybrid_FM_1	Male
-0.006237635	041807DE2C	NA	2683_1552_2168_G01_002.fsa	IMG_9881.JPG	341	1	63	1.799340549	NA	NA	19	2650	3.423245874	76	75.1	2.833962264	-0.080232502	1.875639937	Vosso	Wild	16	K16	V10	V2	12.0123	1.07962617	Vosso_1	Male
-0.025116855	041807E25F	-0.106695016	2658_1487_219_H04_009.fsa	IMG_2248.JPG	152	1	69	1.838849091	1.002413015	0.001046697	19.8	3370	3.527629901	95	90.6	2.6884273	-0.079559581	1.957128198	Hybrid_FM	Hybrid	52	K52	M16	F8	12.764	1.105986796	Hybrid_FM_1	Male
0.020440223	041818BD35	-0.00690827	2669_1497_1087_G07_026.fsa	IMG_2232.JPG	139	1	43	1.633468456	0.392469023	-0.406194616	19.2	949	2.977266212	82	34	3.582718651	-0.079110825	1.531478917	Hybrid_MF	Hybrid	29	K49	F17	M7	8.2484	0.916369714	Hybrid_MF_1	Male
-0.035518856	418189786	-0.154068978	2671_1499_1256_D05_021.fsa	IMG_2229.JPG	136	1	63	1.799340549	0.718020852	-0.143862943	15.1	2332	3.367728546	44	68.3	2.928816467	-0.078469567	1.834420704	Vosso	Wild	20	K20	V14	V6	11.2291	1.050344949	Vosso_1	Male
-0.064107918	041818CCCF	0.051284967	2676_1532_1671_C10_038.fsa	IMG_2140.JPG	60	1	50	1.698970004	0.651184194	-0.186296149	15	1159	3.064083436	40	39.8	3.433994823	-0.077921585	1.599883072	Figgjo	Wild	51	K51	F18	F8	8.0691	0.906825098	Figgjo_1	Male
0.051925556	041818B089	-0.132088317	2684_1553_2311_A08_032.fsa	IMG_9920.JPG	375	1	55	1.740362689	0.540154095	-0.267482327	16.1	1790	3.252853031	54	55.8	3.117318436	-0.077318098	1.746634199	Arna	Wild	6	K6	A10	A4	11.7559	1.070255883	Arna_1	Male
-0.036058047	041807E0F9	-0.275809135	2683_1552_2226_B09_039.fsa	IMG_2263.JPG	167	1	86	1.934498451	1.1696729	0.068064428	28.6	6915	3.839792184	275	159.5	2.306579899	-0.075606801	2.202760687	Farmed	Domesticated	42	K42	M13	M5	16.0166	1.20457033	Farmed_1	Male
0.001810731	041818CE04	-0.008034261	2672_1500_1351_E05_020.fsa	IMG_2196.JPG	110	1	78	1.892094603	1.702769698	0.231155913	21	5364	3.729488769	114	131.4	2.44966443	-0.074373923	2.118595365	Hybrid_MF	Hybrid	49	K49	F17	M7	15.6273	1.193883949	Hybrid_MF_1	Male
-0.036520536	0418080F2D	-0.089887035	2668_1496_961_H03_009.fsa	IMG_2120.JPG	45	1	58	1.763427994	0.678673391	-0.168339178	16	1914	3.281941933	43	59.2	3.092998955	-0.074151559	1.772321707	Vosso	Wild	17	K17	V11	V3	10.1911	1.008221063	Vosso_1	Male
-0.004158883	041818C633	0.303465337	2684_1553_2289_C05_022.fsa	IMG_2921.JPG	85	2	50	1.698970004	1.163815723	0.06588422	13.7	1615	3.208172527	30	52	3.219814241	-0.073356781	1.716003344	Vosso	Wild	22	K16	V10	V2	9.263479244	0.966774133	Vosso_2	Male
-0.068541871	04181882CA	0.045523027	2673_1500_1393_H10_033.fsa	IMG_2157.JPG	75	1	68	1.832508913	1.372816819	0.137612591	17.6	3180	3.50242712	63	88.2	2.773584906	-0.071706905	1.945468585	Vosso	Wild	15	K15	V9	V1	11.358	1.055301864	Vosso_1	Male
-0.02835913	041818A4D9	NA	2678_1538_1809_H03_009.fsa	IMG_2131.JPG	54	1	75	1.875061263	NA	NA	20	4202	3.623456048	92	109.5	2.605901951	-0.07146339	2.039414119	Hybrid_FM	Hybrid	48	K48	M15	F7	13.9383	1.144209808	Hybrid_FM_1	Male
-0.081368697	041807F171	-0.092076442	2683_1552_2173_D02_005.fsa	IMG_2284.JPG	184	1	61	1.785329835	0.764787903	-0.11645899	17	2232	3.34869419	56	67.1	3.006272401	-0.071431128	1.82672252	Hybrid_FM	Hybrid	32	K32	M11	F3	9.7376	0.988451931	Hybrid_FM_1	Male
0.015808023	04181882C4	0.043362289	2680_1539_1950_A10_040.fsa	IMG_9823.JPG	291	1	56	1.748188027	0.845837384	-0.072713124	17.2	1790	3.252853031	58	56.6	3.162011173	-0.071135866	1.752816431	Vosso	Wild	15	K15	V9	V1	11.0433	1.04309887	Vosso_1	Male
-0.012848977	041818D5ED	0.056856595	2677_1537_1729_G05_018.fsa	IMG_2177.JPG	94	1	72	1.857332496	1.622664477	0.210228729	18	3766	3.575880316	72	101	2.6818906	-0.069722444	2.004321374	Vosso	Wild	22	K22	V16	V8	13.7854	1.139419372	Vosso_1	Male
0.002781542	041818BA56	-0.024093799	2675_1531_1542_A06_024.fsa	IMG_0692.JPG	42	3	105	2.021189299	3.418184665	0.533795521	19	13420	4.127752516	79	271	2.019374069	-0.068340471	2.432969291	Hybrid_FM	Hybrid	52	K52	M16	F8	22.01286484	1.342676567	Hybrid_FM_3	Male
-0.075113183	041818CC45	-0.110051539	2669_1497_1099_C09_038.fsa	IMG_0590.JPG	10	3	106	2.025305865	2.870783534	0.458000447	18.8	12180	4.085647288	79	252	2.068965517	-0.067310859	2.401400541	Hybrid_FM	Hybrid	52	K32	M11	F3	18.59925622	1.269495577	Hybrid_FM_3	Male
-0.023672012	418081922	-0.036561422	2664_1493_720_F08_027.fsa	IMG_2341.JPG	236	1	72	1.857332496	1.308611438	0.116810712	16.9	3596	3.555819683	53	98	2.725250278	-0.067286564	1.991226076	Hybrid_MF	Hybrid	49	K49	F17	M7	13.4461	1.128596337	Hybrid_MF_1	Male
0.009208032	041807E5E4	-0.047648314	2666_1494_822_H09_033.fsa	IMG_9993.JPG	440	1	64	1.806179974	0.953767176	-0.020557628	18.1	2966	3.472171147	70	84.6	2.852326365	-0.066380597	1.927370363	Hybrid_FM	Hybrid	52	K52	M16	F8	12.6737	1.102903423	Hybrid_FM_1	Unconfirmed
-0.034883569	041808075E	0.242224684	2660_1488_344_H08_025.fsa	IMG_2887.JPG	84	2	57	1.755874856	1.396773313	0.145125929	12.9	1780	3.250420002	26	57	3.202247191	-0.066193761	1.755874856	Vosso	Wild	16	K16	V10	V2	10.02788157	1.001209196	Vosso_2	Male
0.057706788	0418188C56	0.124844422	2670_1498_1189_G08_026.fsa	IMG_9974.JPG	423	1	53	1.72427587	0.89071035	-0.050263501	16.8	1689	3.22762965	56	55	3.256364713	-0.064061369	1.740362689	Vosso	Wild	20	K20	V14	V6	11.4187	1.057616663	Vosso_1	Male
0.008540844	041818B27F	-0.04727271	2679_1539_1895_A03_016.fsa	IMG_0042.JPG	40	1	68	1.832508913	1.108707165	0.044816854	17.9	3082	3.488832634	68	88.2	2.861778066	-0.061181894	1.945468585	Hybrid_FM	Hybrid	52	K52	M16	F8	13.5639	1.132384579	Hybrid_FM_1	Male
-0.053892047	041807FE46	-0.182180672	2658_1487_205_A03_016.fsa	IMG_2301.JPG	199	1	69	1.838849091	0.842482795	-0.074438959	19	3248	3.511616021	82	92	2.832512315	-0.060501818	1.963787827	Hybrid_FM	Hybrid	52	K52	M16	F8	11.9457	1.077211604	Hybrid_FM_1	Male
0.060837984	0418188A61	-0.125486704	2682_1551_2103_F05_019.fsa	IMG_9982.JPG	430	1	67	1.826074803	0.892727309	-0.04928118	18.2	3342	3.524006446	68	94.2	2.818671454	-0.059831555	1.974050903	Vosso	Wild	17	K17	V11	V3	15.0423	1.177314246	Vosso_1	Male
0.038193201	0418189F10	-0.084654105	2679_1538_1877_F12_043.fsa	IMG_2242.JPG	146	1	80	1.903089987	1.519429785	0.181680636	20.8	5066	3.704665185	107	130.3	2.572048954	-0.058806161	2.114944416	Hybrid_MF	Hybrid	49	K49	F17	M7	17.4927	1.242856848	Hybrid_MF_1	Male
0.084901845	041818CDF9	0.133408073	2671_1498_1204_G10_034.fsa	IMG_9942.JPG	395	1	74	1.86923172	2.07088558	0.316156104	19.3	5570	3.745855195	95	140.4	2.52064632	-0.058273259	2.147367108	Hybrid_FM	Hybrid	24	K24	M9	F1	17.8154	1.250795578	Hybrid_FM_1	Male
-6.07E-05	041807C9C1	0.236421019	2662_1491_549_A11_048.fsa	IMG_0003.JPG	2	1	68	1.832508913	2.130642488	0.328510583	19.7	3566	3.552181339	92	99.5	2.790241167	-0.05787271	1.997823081	Hybrid_FM	Hybrid	40	K40	M13	F5	13.2979	1.123783063	Hybrid_FM_1	Male
-0.012445583	041818840B	0.060124949	2670_1498_1130_D01_005.fsa	IMG_2277.JPG	178	1	50	1.698970004	0.664574743	-0.177456168	14	1286	3.109240969	34	45.2	3.514774495	-0.057627715	1.655138435	Figgjo	Wild	43	K43	F16	F6	9.0884	0.958487433	Figgjo_1	Male
0.060823837	04181887C6	-0.049024558	2678_1538_1813_E04_012.fsa	IMG_9933.JPG	387	1	49	1.69019608	0.491738181	-0.30826607	15	1090	3.037426498	38	39.8	3.651376147	-0.05728347	1.599883072	Figgjo	Wild	43	K51	F18	F8	10.5126	1.02171014	Figgjo_1	Male
0.10904989	041808080A	-0.15604796	2658_1486_186_F12_043.fsa	IMG_9983.JPG	431	1	61	1.785329835	0.66003884	-0.180430508	16	2393	3.378942699	49	73.3	3.06310071	-0.056468425	1.865103975	Vosso	Wild	20	K20	V14	V6	15.0963	1.178870518	Vosso_1	Male
0.062529775	041807ED20	0.134050464	2655_1479_56_A08_032.fsa	IMG_3005.JPG	21	2	104	2.017033339	4.804850374	0.681679868	26.1	12750	4.105510185	225	268	2.101960784	-0.055954694	2.428134794	Farmed	Domesticated	46	K46	M14	M6	24.98422924	1.397665956	Farmed_2	Male
-0.075272184	0418080C07	-0.210632244	2661_1490_432_A08_032.fsa	IMG_2270.JPG	174	1	59	1.770852012	0.536097106	-0.270756537	17.2	2148	3.332034277	62	67.8	3.156424581	-0.054025654	1.831229694	Hybrid_MF	Hybrid	37	K37	F14	M4	9.5054	0.977970397	Hybrid_MF_1	Male
-0.031536413	041818B779	0.059833752	2675_1531_1531_F04_011.fsa	IMG_2130.JPG	53	1	75	1.875061263	1.807063088	0.256973315	19.9	4620	3.664641976	95	122.7	2.655844156	-0.053919575	2.088844563	Hybrid_FM	Hybrid	24	K24	M9	F1	13.8367	1.141032525	Hybrid_FM_1	Male
0.026107971	041818C899	-0.073597852	2673_1501_1426_A03_016.fsa	IMG_9889.JPG	346	1	64	1.806179974	0.898447768	-0.046507166	21.4	2583	3.412124406	115	78.3	3.031358885	-0.053500305	1.893761762	Hybrid_MF	Hybrid	53	K53	F18	M8	13.1766	1.119803362	Hybrid_MF_1	Male
0.059145554	041818C0A0	0.01753599	2676_1532_1682_G11_042.fsa	IMG_9876.JPG	337	1	48	1.681241237	0.544737715	-0.263812555	14.5	1212	3.08350262	38	43.6	3.597359736	-0.053352729	1.639486489	Figgjo	Wild	47	K47	F17	F7	10.2277	1.009777981	Figgjo_1	Male
0.008026878	041807D400	0.061142409	2659_1488_314_A05_024.fsa	IMG_0689.JPG	41	3	109	2.037426498	4.561596741	0.65911689	28.3	15690	4.195622944	298	317	2.020395156	-0.052796584	2.501059262	Farmed	Domesticated	54	K54	M16	M8	23.25490392	1.36651455	Farmed_3	Male
-0.019785036	041818A581	0.277037845	2679_1539_1904_B04_015.fsa	IMG_2881.JPG	87	2	63	1.799340549	1.937509676	0.28724388	12.9	2650	3.423245874	24	80	3.018867925	-0.052782452	1.903089987	Vosso	Wild	20	K17	V11	V3	11.6433719	1.066078769	Vosso_2	Unconfirmed
-0.054191056	041807D7AC	-0.004896169	2685_1554_2375_C04_014.fsa	IMG_0578.JPG	7	3	100	2	3.167252047	0.500682626	19.7	10070	4.003029471	82	225	2.234359484	-0.052565197	2.352182518	Hybrid_MF	Hybrid	53	K53	F18	M8	18.25748054	1.261440846	Hybrid_MF_3	Male
-0.006000679	041807FEF5	0.1741846	2664_1493_664_F01_003.fsa	IMG_3047.JPG	53	2	95	1.977723605	4.214723883	0.624769128	18.6	10055	4.002382075	72	225	2.23769269	-0.052063975	2.352182518	Hybrid_MF	Hybrid	45	K29	F12	M2	19.23637809	1.284123305	Hybrid_MF_2	Male
-0.021047596	041807E306	-0.054934019	2655_1479_33_B05_023.fsa	IMG_9840.JPG	306	1	72	1.857332496	1.254405978	0.098438115	18.3	4050	3.607455023	77	111.3	2.748148148	-0.051994163	2.046495164	Hybrid_FM	Hybrid	24	K24	M9	F1	13.5276	1.131220753	Hybrid_FM_1	Male
-0.02337671	418189076	0.05980729	2677_1537_1747_A08_032.fsa	IMG_2352.JPG	246	1	64	1.806179974	1.221512671	0.086897976	18.1	2491	3.396373728	68	76.4	3.067041349	-0.051974348	1.883093359	Figgjo	Wild	39	K39	F15	F5	11.7576	1.070318681	Figgjo_1	Male
-0.061001746	04181895BD	-0.159501242	2680_1540_2000_D04_013.fsa	IMG_2148.JPG	67	1	90	1.954242509	1.710467971	0.233114946	32	7505	3.875350697	382	179.6	2.393071286	-0.051590975	2.254306332	Farmed	Domesticated	42	K42	M13	M5	15.9307	1.202234859	Farmed_1	Male
-0.026654065	041807CF95	0.27462508	2663_1492_640_D10_037.fsa	IMG_2875.JPG	1	2	59	1.770852012	1.638705027	0.214500786	12	2635	3.42078062	22	80	3.036053131	-0.050873823	1.903089987	Arna	Wild	4	K4	A8	A2	10.63135244	1.026588516	Arna_2	Male
-0.021781009	0418188EAB	0.051407455	2680_1539_1964_G11_042.fsa	IMG_9837.JPG	304	1	48	1.681241237	0.588923534	-0.22994109	16	1224	3.087781418	46	44.2	3.611111111	-0.050729644	1.645422269	Figgjo	Wild	39	K55	F11	F9	8.4889	0.928851418	Figgjo_1	Male
0.001678899	041818CE01	NA	2672_1500_1360_F06_019.fsa	IMG_0730.JPG	54	3	94	1.973127854	NA	NA	18	8700	3.939519253	64	202	2.32183908	-0.050225988	2.305351369	Hybrid_FM	Hybrid	40	K52	M16	F8	19.34374018	1.28654045	Hybrid_FM_3	Male
0.030358365	0418188BC2	0.131402345	2671_1499_1238_B03_015.fsa	IMG_9872.JPG	333	1	66	1.819543936	1.554121477	0.191484962	15.4	3064	3.486288761	44	90.1	2.940600522	-0.049956192	1.954724791	Hybrid_MF	Hybrid	49	K49	F17	M7	13.7834	1.13935636	Hybrid_MF_1	Male
-0.079218777	041818A4D2	0.037443062	2675_1531_1583_B11_047.fsa	IMG_0736.JPG	56	3	77	1.886490725	1.831465785	0.26279881	17.7	4480	3.651278014	65	121	2.700892857	-0.049632232	2.08278537	Vosso	Wild	22	K19	V13	V5	12.77725721	1.106437637	Vosso_3	Male
-0.026359075	041818C88A	0.037895472	2679_1538_1843_D08_029.fsa	IMG_2361.JPG	253	1	73	1.86332286	1.607149065	0.20605616	22	3890	3.589949601	118	108.6	2.791773779	-0.049106599	2.035829825	Hybrid_MF	Hybrid	37	K37	F14	M4	13.5759	1.13276863	Hybrid_MF_1	Male
0.063809088	0418080B5F	-0.107517888	2657_1486_145_D07_029.fsa	IMG_9903.JPG	359	1	65	1.812913357	0.86336743	-0.063804339	16	2917	3.464936429	53	87.2	2.989372643	-0.047633271	1.940516485	Hybrid_FM	Hybrid	48	K48	M15	F7	14.629	1.16521464	Hybrid_FM_1	Male
-0.016267952	041807D407	-0.044933981	2667_1495_889_F06_019.fsa	IMG_2328.JPG	223	1	58	1.763427994	0.752686065	-0.123386124	15.9	1663	3.220892249	48	56.5	3.397474444	-0.047159435	1.752048448	Vosso	Wild	17	K17	V11	V3	10.6776	1.028473647	Vosso_1	Male
0.048742953	041807DA2F	NA	2663_1492_596_H04_009.fsa	IMG_3132 -F19.JPG	89	2	75	1.875061263	NA	NA	17.5	3560	3.551449998	59	102	2.865168539	-0.046529406	2.008600172	Vosso	Wild	17	K17	V11	V3	16.6460767	1.221311891	Vosso_2	Male
0.09180534	0418080DF9	NA	2666_1494_806_H07_025.fsa	IMG_9984.JPG	432	1	65	1.812913357	NA	NA	17	2757	3.440436766	58	83.7	3.035908596	-0.046456371	1.922725458	Hybrid_MF	Hybrid	45	K45	F16	M6	15.6031	1.193210892	Hybrid_MF_1	Male
0.060367366	041807E521	NA	2661_1490_426_C07_030.fsa	IMG_3123.JPG	69	2	92	1.963787827	NA	NA	19.7	7455	3.872447648	90	181	2.427900738	-0.045971157	2.257678575	Hybrid_MF	Hybrid	45	K45	F16	M6	21.60399064	1.33453398	Hybrid_MF_2	Male
-0.023056448	041818BDE2	0.041333997	2673_1500_1397_D11_045.fsa	IMG_2362.JPG	254	1	47	1.672097858	0.546277074	-0.262587025	14.2	981	2.991669007	32	37.7	3.843017329	-0.045399205	1.57634135	Vosso	Wild	15	K15	V9	V1	8.2624	0.917106216	Vosso_1	Male
-0.061046838	041818C6A0	0.058720876	2677_1537_1716_B04_015.fsa	IMG_0739.JPG	57	3	93	1.968482949	3.065439694	0.486492777	18.6	7750	3.889301703	81	187	2.412903226	-0.044856733	2.271841607	Vosso	Wild	19	K19	V13	V5	16.53849533	1.218495995	Vosso_3	Male
-0.088471899	418189434	-0.076456105	2677_1537_1740_B07_031.fsa	IMG_2164.JPG	82	1	75	1.875061263	1.320332938	0.120683458	19.9	4286	3.632052167	90	118.3	2.760149323	-0.04454798	2.072984745	Hybrid_FM	Hybrid	32	K32	M11	F3	12.1366	1.084097039	Hybrid_FM_1	Male
-0.027349296	041818CD64	-0.193335977	2676_1532_1645_A07_032.fsa	IMG_2325.JPG	220	1	62	1.792391689	0.630543774	-0.200284758	16.1	2364	3.373647472	47	74.9	3.168358714	-0.042990955	1.874481818	Hybrid_MF	Hybrid	49	K49	F17	M7	11.2346	1.050557614	Hybrid_MF_1	Male
-0.025636026	041818CA7E	-0.018351546	2674_1501_1459_D07_029.fsa	IMG_2295.JPG	193	1	65	1.812913357	1.060137026	0.025362003	17.7	2678	3.427810573	63	82.8	3.091859597	-0.041376145	1.918030337	Hybrid_MF	Hybrid	29	K29	F12	M2	11.9061	1.075769526	Hybrid_MF_1	Male
-0.050906264	041818CB10	-0.162138277	2669_1497_1073_A06_024.fsa	IMG_2173.JPG	91	1	72	1.857332496	0.980017558	-0.008766143	19.1	3728	3.571475904	80	107.2	2.875536481	-0.040439085	2.030194785	Hybrid_FM	Hybrid	44	K44	M14	F6	12.6288	1.101362085	Hybrid_FM_1	Male
-0.031459617	041818C2AD	-0.000549914	2679_1539_1917_G05_018.fsa	IMG_2351.JPG	245	1	53	1.72427587	0.667332326	-0.175657837	17.5	1423	3.1532049	60	50.9	3.576950105	-0.04008576	1.706717782	Vosso	Wild	15	K15	V9	V1	9.2993	0.968450258	Vosso_1	Female
-0.057519541	041818C89B	0.081785343	2679_1538_1861_F10_035.fsa	IMG_2345.JPG	240	1	49	1.69019608	0.664574743	-0.177456168	17.8	1221	3.086715664	70	45.3	3.71007371	-0.039228592	1.656098202	Arna	Wild	1	K1	A5	A1	8.0051	0.903366762	Arna_1	Male
-0.039608456	041808172F	-0.016710324	2662_1491_523_F07_027.fsa	IMG_2160.JPG	78	1	70	1.84509804	1.277786564	0.106458317	19.5	3508	3.545059585	90	102.8	2.930444698	-0.038188931	2.011993115	Hybrid_MF	Hybrid	25	K25	F10	M1	12.5502	1.098650647	Hybrid_MF_1	Male
0.068213316	041807DB8A	-0.164036873	2684_1553_2266_D02_005.fsa	IMG_9947.JPG	400	1	37	1.568201724	0.188604151	-0.724448753	16.5	576	2.760422483	49	25.4	4.409722222	-0.037873061	1.404833717	Arna	Wild	3	K3	A7	A2	7.7519	0.889408162	Arna_1	Male
-0.058557481	418081239	-0.231086693	2661_1490_418_C06_022.fsa	IMG_2214.JPG	124	1	53	1.72427587	0.392469023	-0.406194616	17	1438	3.157758886	55	51.6	3.588317107	-0.03767959	1.712649702	Figgjo	Wild	51	K51	F18	F8	8.7368	0.941352394	Figgjo_1	Male
0.056493587	041818A8A4	0.020564674	2683_1552_2204_D06_021.fsa	IMG_9976.JPG	425	1	71	1.851258349	1.441920834	0.158941417	21.3	3376	3.528402438	118	100.1	2.965047393	-0.03685181	2.000434077	Hybrid_FM	Hybrid	52	K52	M16	F8	15.915	1.201806643	Hybrid_FM_1	Male
-0.057455903	041818C15D	0.1006365	2668_1496_1030_E12_044.fsa	IMG_2141.JPG	61	1	61	1.785329835	1.191938788	0.076253953	16.9	2256	3.353339095	56	73.4	3.253546099	-0.036053729	1.86569606	Figgjo	Wild	51	K51	F18	F8	10.2888	1.012364725	Figgjo_1	Male
0.059744406	041807CB5B	0.046353764	2682_1551_2105_H05_017.fsa	IMG_2228.JPG	135	1	53	1.72427587	0.743439858	-0.128754159	15.5	2256	3.353339095	45	73.4	3.253546099	-0.036053729	1.86569606	Vosso	Wild	17	K17	V11	V3	11.4724	1.059654281	Vosso_1	Male
0.040251762	041807E8B7	-0.104829074	2662_1491_554_F11_043.fsa	IMG_9960.JPG	411	1	71	1.851258349	1.080308191	0.033547669	21.8	3696	3.567731963	119	107.6	2.911255411	-0.035922996	2.031812271	Hybrid_FM	Hybrid	40	K40	M13	F5	15.3308	1.185564818	Hybrid_FM_1	Male
0.026646216	041807E1A8	-0.028916073	2661_1491_479_A02_008.fsa	IMG_0682.JPG	39	3	116	2.064457989	4.323064268	0.635791692	24.5	21060	4.323458367	180	414	1.965811966	-0.035827192	2.617000341	Farmed	Domesticated	34	K46	M14	M6	26.0667388	1.4160867	Farmed_3	Male
0.094695627	04180804A9	0.191992654	2684_1553_2258_D01_005.fsa	IMG_9969.JPG	418	1	66	1.819543936	1.786797233	0.252075271	20.3	3180	3.50242712	106	95.8	3.012578616	-0.035809981	1.981365509	Hybrid_MF	Hybrid	45	K45	F16	M6	15.9843	1.203693622	Hybrid_MF_1	Male
-0.063405894	041807D994	-0.065783056	2665_1494_794_C06_022.fsa	IMG_0745.JPG	59	3	103	2.012837225	2.961333376	0.471487301	25.6	10220	4.009450896	200	237	2.318982387	-0.034970912	2.374748346	Farmed	Domesticated	34	K34	M11	M3	18.48951266	1.266925464	Farmed_3	Male
0.064697531	041807EF49	-0.200066206	2655_1479_13_F02_003.fsa	IMG_9904.JPG	360	1	61	1.785329835	0.596418693	-0.224448753	17.9	2458	3.390581879	79	78.7	3.201790073	-0.034608858	1.895974732	Hybrid_FM	Hybrid	52	K52	M16	F8	13.6307	1.134518159	Hybrid_FM_1	Male
0.001332097	04181885FD	-0.105594531	2673_1501_1438_F04_011.fsa	IMG_0018.JPG	15	1	51	1.707570176	0.476492206	-0.321944199	18.9	1201	3.079543007	71	45.3	3.771856786	-0.033675437	1.656098202	Hybrid_MF	Hybrid	41	K37	F14	M4	9.5965	0.982112868	Hybrid_MF_1	Male
0.07966347	041818D2C6	-0.275432526	2669_1497_1075_C06_022.fsa	IMG_9891.JPG	348	1	76	1.880813592	0.862795652	-0.064092052	18.4	4000	3.602059991	73	115.1	2.8775	-0.033237106	2.061075324	Hybrid_MF	Hybrid	49	K49	F17	M7	18.1476	1.258819198	Hybrid_MF_1	Male
0.028480818	041818B3E7	NA	2677_1537_1742_D07_029.fsa	IMG_3088.JPG	67	2	100	2	NA	NA	19	12375	4.092545208	80	276	2.23030303	-0.033142769	2.440909082	Hybrid_MF	Hybrid	45	K45	F16	M6	22.08577889	1.34411272	Hybrid_MF_2	Male
0.018830276	041807DE30	0.063866613	2682_1551_2081_G02_002.fsa	IMG_9846.JPG	311	1	39	1.591064607	0.362991852	-0.440103123	15.66	534	2.727541257	41	24.3	4.550561798	-0.031643472	1.385606274	Arna	Wild	3	K3	A7	A2	7.3486	0.866204608	Arna_1	Male
0.018427121	418081073	-0.04344744	2664_1493_692_B05_023.fsa	IMG_9807.JPG	279	1	56	1.748188027	0.692591485	-0.159522852	17.4	1726	3.237040791	62	60.3	3.493626883	-0.031392962	1.780317312	Figgjo	Wild	23	K23	F10	F1	11.1101	1.045717968	Figgjo_1	Male
0.042752512	041818D4A1	NA	2673_1501_1428_C03_014.fsa	IMG_2945.JPG	65	2	98	1.991226076	NA	NA	20	11000	4.041392685	98	253	2.3	-0.031328445	2.403120521	Hybrid_MF	Hybrid	45	K45	F16	M6	22.30168626	1.348337702	Hybrid_MF_2	Male
0.000367015	041807F668	0.242444774	2663_1492_586_F03_011.fsa	IMG_3034.JPG	35	2	47	1.672097858	0.868008048	-0.061476248	13.2	1015	3.006466042	30	40	3.9408867	-0.031136602	1.602059991	Figgjo	Wild	39	K39	F15	F5	8.72026493	0.940529679	Figgjo_2	Male
0.106551384	041818BA60	-0.106400926	2680_1539_1930_E07_028.fsa	IMG_9988.JPG	436	1	61	1.785329835	0.739974113	-0.130783473	18.7	2500	3.397940009	80	80.4	3.216	-0.031024291	1.905256049	Hybrid_MF	Hybrid	29	K29	F12	M2	15.0097	1.176372012	Hybrid_MF_1	Male
-0.072802922	041807E5DD	-0.113254653	2663_1492_589_A04_016.fsa	IMG_2168.JPG	86	1	69	1.838849091	0.987386214	-0.005512941	19.5	3418	3.533772058	92	102.8	3.007606788	-0.029449995	2.011993115	Hybrid_MF	Hybrid	53	K53	F18	M8	11.4367	1.058300729	Hybrid_MF_1	Male
-0.01966004	041808096D	0.004746668	2664_1493_695_E05_020.fsa	IMG_2142.JPG	62	1	78	1.892094603	1.753625462	0.243936843	23	4214	3.624694531	140	121	2.871381111	-0.029050987	2.08278537	Hybrid_FM	Hybrid	48	K48	M15	F7	14.8735	1.172413178	Hybrid_FM_1	Male
0.001821264	04181897A9	0.106410634	2682_1551_2139_B10_039.fsa	IMG_2320.JPG	215	1	76	1.880813592	2.078505164	0.317751108	21.9	3756	3.574725584	120	110.8	2.949946752	-0.028610051	2.04453976	Hybrid_MF	Hybrid	53	K53	F18	M8	15.1697	1.180976992	Hybrid_MF_1	Male
-0.000452756	041807CE8C	0.042156336	2662_1491_502_A05_024.fsa	IMG_2200.JPG	114	1	68	1.832508913	1.362215758	0.1342459	21	3404	3.531989551	120	102.7	3.017038778	-0.028492628	2.011570444	Hybrid_FM	Hybrid	24	K24	M9	F1	13.2859	1.123390979	Hybrid_FM_1	Male
-0.023963652	041807D52C	-0.098538984	2667_1496_942_C01_006.fsa	IMG_2241.JPG	145	1	53	1.72427587	0.532541053	-0.273646907	13.8	1315	3.118925753	29	49.2	3.741444867	-0.028299121	1.691965103	Figgjo	Wild	23	K51	F18	F8	9.4612	0.975946223	Figgjo_1	Male
-0.068679265	041808182C	0.042579106	2662_1491_492_G03_010.fsa	IMG_2145.JPG	65	1	59	1.770852012	0.960405885	-0.017545187	17.5	1960	3.292256071	61	67.1	3.423469388	-0.027736073	1.82672252	Figgjo	Wild	51	K51	F18	F8	9.6508	0.984563316	Figgjo_1	Male
0.071911498	0418189FD3	-0.074947004	2675_1531_1597_H12_041.fsa	IMG_9901.JPG	357	1	52	1.716003344	0.536441652	-0.270477509	15.6	1285	3.108903128	43	48.4	3.766536965	-0.027659228	1.684845362	Figgjo	Wild	39	K23	F10	F1	11.5438	1.062348794	Figgjo_1	Male
-0.00807453	041808075C	0.017177053	2663_1492_568_D01_005.fsa	IMG_2180.JPG	97	1	63	1.799340549	1.065082106	0.027383088	19.1	2383	3.377124042	90	78.4	3.289970625	-0.025848311	1.894316063	Hybrid_MF	Hybrid	29	K29	F12	M2	11.9616	1.077789275	Hybrid_MF_1	Male
0.035107852	041818CC78	NA	2681_1540_2012_A06_024.fsa	IMG_2309.JPG	207	1	77	1.886490725	NA	NA	21	4592	3.662001879	113	130.5	2.841898955	-0.025109632	2.115610512	Hybrid_MF	Hybrid	45	K45	F16	M6	16.6251	1.220764266	Hybrid_MF_1	Male
-0.027066944	041807EDD5	-0.042522227	2658_1487_203_G02_002.fsa	IMG_9813.JPG	285	1	72	1.857332496	1.290773102	0.110849907	21.9	3706	3.568905415	123	110.7	2.98704803	-0.024496146	2.044147621	Hybrid_FM	Hybrid	48	K48	M15	F7	13.3414	1.125201405	Hybrid_FM_1	Male
-0.066611472	041818BFF9	-0.156066422	2678_1538_1834_B07_031.fsa	IMG_2316.JPG	212	1	78	1.892094603	1.210943142	0.083123752	20.2	4526	3.65571455	100	129.3	2.856827221	-0.024253895	2.111598525	Hybrid_FM	Hybrid	32	K32	M11	F3	13.3494	1.125461746	Hybrid_FM_1	Male
0.107396501	041807E479	0.034802696	NA	IMG_9972.JPG	421	1	79	1.897627091	1.939327049	0.287651055	19.2	4888	3.689131197	79	137.4	2.81096563	-0.023737248	2.137986733	Hybrid_MF	Hybrid	49	K49	F17	M7	20.2211	1.305804777	Hybrid_MF_1	Male
0.017400176	041818A9E7	-0.013195082	2675_1531_1562_E08_028.fsa	IMG_0715.JPG	49	3	103	2.012837225	3.3425297	0.524075275	20.2	11300	4.053078443	100	263	2.327433628	-0.023540469	2.419955748	Hybrid_FM	Hybrid	32	K48	M15	F7	22.2705803	1.347731534	Hybrid_FM_3	Male
-0.055892437	041818C202	0.031272638	2674_1501_1469_F08_027.fsa	IMG_2315.JPG	211	1	43	1.633468456	0.428534994	-0.368013708	18.2	634	2.802089258	68	28.3	4.463722397	-0.023179249	1.451786436	Arna	Wild	1	K1	A5	A1	6.9189	0.840037054	Arna_1	Male
-0.075945222	041807CF0B	-0.013097468	2662_1491_519_B07_031.fsa	IMG_2137.JPG	58	1	55	1.740362689	0.710409109	-0.148491479	18.7	1704	3.23146959	80	60.9	3.573943662	-0.022779692	1.784617293	Hybrid_FM	Hybrid	52	K52	M16	F8	8.7576	0.942385105	Hybrid_FM_1	Male
-0.00755562	0418189C50	0.035591323	2675_1531_1581_H10_033.fsa	IMG_2190.JPG	105	1	55	1.740362689	0.794689203	-0.099802687	21.9	1531	3.184975191	123	56.1	3.664271718	-0.022437614	1.748962861	Hybrid_FM	Hybrid	40	K40	M13	F5	10.2512	1.010774707	Hybrid_FM_1	Male
-0.018684658	04181884BE	-0.017218116	2676_1532_1658_F08_027.fsa	IMG_2297.JPG	195	1	67	1.826074803	1.145479729	0.058987408	18.8	2741	3.437909036	80	88.1	3.214155418	-0.022248923	1.944975908	Hybrid_MF	Hybrid	37	K37	F14	M4	12.5254	1.097791604	Hybrid_MF_1	Male
-0.040153855	041818BD66	-0.054369137	2685_1554_2362_F02_003.fsa	IMG_2143.JPG	63	1	71	1.851258349	1.213410102	0.084007606	19.6	3440	3.536558443	90	105.1	3.055232558	-0.021997646	2.021602716	Hybrid_FM	Hybrid	40	K40	M13	F5	12.7397	1.105159201	Hybrid_FM_1	Male
-0.048496247	041807FD95	-0.010822095	2668_1496_985_H06_017.fsa	IMG_9799.JPG	272	1	65	1.812913357	1.078677089	0.032891454	16.3	3092	3.490239485	51	96.8	3.130659767	-0.021864323	1.985875357	Hybrid_FM	Hybrid	52	K52	M16	F8	11.2956	1.052909305	Hybrid_FM_1	Male
-0.04765339	041807E19D	NA	2681_1540_2018_G06_018.fsa	IMG_2834.JPG	90	2	93	1.968482949	NA	NA	19	9475	3.976579219	83	231	2.437994723	-0.020657639	2.36361198	Vosso	Wild	19	K19	V13	V5	17.05648132	1.231889443	Vosso_2	Male
-0.04789572	041818CE9A	0.16877833	2680_1540_1983_C02_006.fsa	IMG_2167.JPG	85	1	61	1.785329835	1.394426997	0.144395782	15.6	1998	3.300595484	45	69.4	3.473473473	-0.019555595	1.84135947	Figgjo	Wild	47	K47	F17	F7	10.5178	1.021924908	Figgjo_1	Male
-0.012417839	041818C560	0.073632378	2673_1500_1380_C09_038.fsa	IMG_2194.JPG	108	1	76	1.880813592	1.927404427	0.284972852	20	4758	3.677424438	102	136.1	2.860445565	-0.018802346	2.133858125	Hybrid_FM	Hybrid	24	K24	M9	F1	14.6804	1.166737889	Hybrid_FM_1	Male
-0.032757372	041818B825	-0.163053823	2674_1501_1501_F12_043.fsa	IMG_0032.JPG	28	1	74	1.86923172	1.046391512	0.019694208	17.1	4276	3.631037697	54	125.3	2.9303087	-0.01879624	2.097951071	Hybrid_MF	Hybrid	45	K45	F16	M6	13.5874	1.133136361	Hybrid_MF_1	Male
0.00760482	041818B112	-0.039003915	2680_1539_1926_A07_032.fsa	IMG_0629.JPG	22	3	110	2.041392685	3.704776261	0.568761985	27.6	18480	4.266701967	248	390	2.11038961	-0.017821454	2.591064607	Farmed	Domesticated	54	K34	M11	M3	23.47653695	1.370634034	Farmed_3	Male
0.053048782	041807CB54	0.126072389	2685_1553_2348_G12_042.fsa	IMG_9956.JPG	408	1	68	1.832508913	1.652577949	0.218161953	19.3	3967	3.5984622	77	118.8	2.994706327	-0.016710537	2.074816441	Hybrid_MF	Hybrid	37	K37	F14	M4	15.0277	1.176892517	Hybrid_MF_1	Male
0.104107365	0418081C6E	-0.11510045	2664_1493_715_A08_032.fsa	IMG_9951.JPG	404	1	65	1.812913357	0.848424301	-0.071386901	19	3108	3.49248101	87	98.4	3.166023166	-0.016479997	1.992995098	Hybrid_MF	Hybrid	29	K29	F12	M2	16.0514	1.205512917	Hybrid_MF_1	Male
0.066597846	041818827F	-0.163758362	2672_1499_1299_H10_033.fsa	IMG_9970.JPG	419	1	85	1.929418926	1.470873273	0.167575257	27.5	6595	3.8192148	231	176.6	2.677786202	-0.015445537	2.246990699	Farmed	Domesticated	38	K54	M16	M8	20.0175	1.301409837	Farmed_1	Male
-0.017741975	041807F22A	-0.067138056	2660_1488_322_B06_023.fsa	IMG_2262.JPG	166	1	69	1.838849091	1.098003329	0.040603657	21	3134	3.496098992	104	99.4	3.171665603	-0.014889795	1.997386384	Hybrid_FM	Hybrid	48	K48	M15	F7	12.9826	1.113361676	Hybrid_FM_1	Male
-0.003845131	041818C2B6	0.182235176	2671_1499_1227_F01_003.fsa	IMG_2999.JPG	10	2	85	1.929418926	3.262637278	0.513568794	18.8	6395	3.805840549	78	173	2.705238468	-0.01403563	2.238046103	Arna	Wild	6	K6	A10	A4	17.02028624	1.23096686	Arna_2	Male
0.00075287	041807CC32	-0.057874245	2681_1540_2024_E07_028.fsa	IMG_2307.JPG	205	1	62	1.792391689	0.861344677	-0.064823026	18.5	2444	3.388101202	77	82.2	3.363338789	-0.013791202	1.914871818	Hybrid_MF	Hybrid	49	K49	F17	M7	11.9856	1.07865978	Hybrid_MF_1	Male
-0.062702735	041818828D	0.283789676	2673_1500_1379_B09_039.fsa	IMG_2133.JPG	56	1	67	1.826074803	2.290842335	0.3599952	19.5	2867	3.457427693	94	93.1	3.247296826	-0.013386724	1.968949681	Hybrid_FM	Hybrid	52	K52	M16	F8	11.3181	1.053773527	Hybrid_FM_1	Male
0.049871749	418081997	-0.010885465	2682_1551_2158_E12_044.fsa	IMG_9824.JPG	292	1	57	1.755874856	0.779858446	-0.10798422	17.2	1975	3.2955671	59	69.8	3.534177215	-0.013166608	1.843855423	Figgjo	Wild	43	K43	F16	F6	12.1889	1.085964514	Figgjo_1	Male
-0.041955727	041818D246	0.034825226	2670_1498_1143_A03_016.fsa	IMG_2326.JPG	221	1	42	1.62324929	0.407671716	-0.389689419	14.9	765	2.883661435	39	33.5	4.379084967	-0.013075016	1.525044807	Vosso	Wild	17	K15	V9	V1	6.9546	0.842272156	Vosso_1	Male
-0.021685341	418081195	-0.208916716	2659_1488_283_A01_008.fsa	IMG_2332.JPG	227	1	78	1.892094603	1.072194212	0.030273458	19.6	5034	3.701913211	95	144.1	2.862534764	-0.012955986	2.158663981	Hybrid_MF	Hybrid	45	K45	F16	M6	14.8043	1.170387877	Hybrid_MF_1	Male
-0.051763198	041818C81E	-0.198586518	2682_1551_2132_C09_038.fsa	IMG_2265.JPG	169	1	78	1.892094603	1.098003329	0.040603657	17.3	5264	3.721315881	65	149.2	2.834346505	-0.012872919	2.173768823	Hybrid_MF	Hybrid	45	K45	F16	M6	13.8137	1.14031002	Hybrid_MF_1	Male
0.046890751	041807FB6A	-0.125064074	2666_1495_848_C01_006.fsa	IMG_9917.JPG	372	1	55	1.740362689	0.548961536	-0.260458084	19.8	1584	3.199755177	83	59.1	3.731060606	-0.011255833	1.771587481	Hybrid_MF	Hybrid	53	K37	F14	M4	11.6204	1.065221078	Hybrid_MF_1	Male
-0.017612453	418189250	-0.047508419	2670_1498_1135_A02_008.fsa	IMG_2300.JPG	198	1	66	1.819543936	1.029376379	0.012574198	19.2	2900	3.462397998	81	94.5	3.25862069	-0.010752664	1.975431809	Hybrid_FM	Hybrid	48	K48	M15	F7	12.342	1.091385542	Hybrid_FM_1	Male
-0.100310698	041818883C	-0.008605804	2678_1537_1779_B12_047.fsa	IMG_0581.JPG	8	3	103	2.012837225	3.378038172	0.528664553	18.9	10130	4.005609445	82	249	2.45804541	-0.010545814	2.396199347	Hybrid_FM	Hybrid	48	K52	M16	F8	16.98324444	1.23002066	Hybrid_FM_3	Male
0.028567612	041818CC37	-0.033980542	2677_1537_1753_G08_026.fsa	IMG_9803.JPG	276	1	54	1.73239376	0.647071636	-0.189047637	14.2	1432	3.155943018	31	54.9	3.833798883	-0.009351081	1.739572344	Vosso	Wild	17	K17	V11	V3	10.9087	1.037772998	Vosso_1	Male
-0.009974401	041818A873	-0.079307009	2680_1539_1966_A12_048.fsa	IMG_2269.JPG	173	1	81	1.908485019	1.586158472	0.200346575	21.2	5560	3.745074792	119	157.3	2.829136691	-0.008307447	2.196728723	Hybrid_MF	Hybrid	45	K45	F16	M6	15.8806	1.200866907	Hybrid_MF_1	Male
0.050276219	041808110C	NA	2680_1540_1990_B03_015.fsa	IMG_3065.JPG	22	2	111	2.045322979	NA	NA	25.4	18620	4.269979677	208	401	2.153598281	-0.008279329	2.603144373	Farmed	Domesticated	46	K46	M14	M6	26.17012964	1.417805874	Farmed_2	Male
0.077025196	418081921	0.245177634	2658_1487_233_F06_019.fsa	IMG_2936.JPG	39	2	82	1.913813852	3.451331177	0.537986635	16.5	6230	3.794488047	53	172	2.760834671	-0.007764046	2.235528447	Figgjo	Wild	23	K51	F18	F8	19.67742945	1.293968364	Figgjo_2	Male
-0.04696773	0418189FF1	NA	2682_1551_2127_F08_027.fsa	IMG_0584.JPG	9	3	93	1.968482949	NA	NA	13.2	7740	3.888740961	30	204	2.635658915	-0.00663404	2.309630167	Vosso	Wild	18	K19	V13	V5	17.08343121	1.232575103	Vosso_3	Male
0.014048518	041807FB69	0.011916527	2662_1491_488_C03_014.fsa	IMG_2139.JPG	59	1	74	1.86923172	1.565541406	0.194664558	23.2	3618	3.558468563	159	113.6	3.139856274	-0.005185103	2.055378331	Hybrid_MF	Hybrid	41	K41	F15	M5	15.1336	1.179942251	Hybrid_MF_1	Male
-0.023266443	041807D8E9	-0.129552303	2665_1493_738_A11_048.fsa	IMG_2298.JPG	196	1	69	1.838849091	0.951019472	-0.021810591	18.2	3620	3.558708571	76	113.7	3.140883978	-0.004988786	2.055760465	Hybrid_FM	Hybrid	24	K24	M9	F1	12.8185	1.107837208	Hybrid_FM_1	Male
0.092865248	041807E469	0.120651524	NA	IMG_3002.JPG	23	2	103	2.012837225	4.549062268	0.657921882	28.2	12880	4.109915863	244	304	2.360248447	-0.004626832	2.482873584	Farmed	Domesticated	50	K50	M15	M7	26.49699389	1.423196606	Farmed_2	Male
-0.021664093	041818A161	0.130358821	2684_1553_2290_D05_021.fsa	IMG_2968.JPG	91	2	87	1.939519253	3.06638977	0.486627357	20.3	9420	3.974050903	109	239	2.537154989	-0.003914266	2.378397901	Vosso	Wild	19	K19	V13	V5	16.77696614	1.224713428	Vosso_2	Male
-0.080096321	041818AC1A	-0.124440297	2673_1501_1434_A04_016.fsa	IMG_2218.JPG	127	1	65	1.812913357	0.830373063	-0.080726748	18.2	2802	3.447468131	70	93.5	3.336902213	-0.003813984	1.970811611	Hybrid_MF	Hybrid	25	K25	F10	M1	10.5029	1.021309231	Hybrid_MF_1	Male
0.116655844	041818D5F9	0.214204032	2676_1532_1617_E03_012.fsa	IMG_3098.JPG	68	2	98	1.991226076	4.990251471	0.698122431	21.2	9960	3.998259338	113	250	2.510040161	-0.003114613	2.397940009	Hybrid_MF	Hybrid	45	K45	F16	M6	26.43875702	1.422241034	Hybrid_MF_2	Male
-0.00118575	04180808BB	0.106142976	2655_1479_63_H08_025.fsa	IMG_0569.JPG	4	3	112	2.049218023	5.410376336	0.733227475	24.2	16900	4.227886705	184	377	2.230769231	-0.002493479	2.57634135	Farmed	Domesticated	46	K54	M16	M8	23.48572566	1.370803984	Farmed_3	Male
-0.034744205	041818D3BF	-0.017863643	2669_1497_1103_G09_034.fsa	IMG_2234.JPG	140	1	57	1.755874856	0.767427932	-0.114962398	20.2	1807	3.256958153	94	66.8	3.69673492	-0.002354068	1.824776462	Hybrid_MF	Hybrid	49	K37	F14	M4	10.0311	1.00134856	Hybrid_MF_1	Male
-0.044089251	04180803F0	-0.110869164	2665_1494_763_D02_005.fsa	IMG_0013.JPG	10	1	62	1.792391689	0.762398538	-0.117817945	19.8	2603	3.415474168	91	88.7	3.407606608	-0.001931872	1.94792362	Hybrid_FM	Hybrid	44	K44	M14	F6	10.8098	1.033817659	Hybrid_FM_1	Male
-0.010192828	041818CB11	0.095971184	2674_1501_1477_F09_035.fsa	IMG_2244.JPG	148	1	82	1.913813852	2.44782398	0.388780185	25	5534	3.743039155	200	159.1	2.874954825	-0.001789976	2.20167018	Farmed	Domesticated	42	K46	M14	M6	16.0972	1.20675034	Farmed_1	Male
-0.020493814	418189247	0.052620342	2669_1497_1096_H08_025.fsa	IMG_0623.JPG	20	3	111	2.045322979	4.678310613	0.670089053	25.8	18080	4.257198426	222	398	2.201327434	-0.001645236	2.599883072	Farmed	Domesticated	38	K54	M16	M8	22.2349338	1.347035841	Farmed_3	Male
-0.013773074	041818A1EC	-0.003689922	2677_1537_1711_E03_012.fsa	IMG_2333.JPG	228	1	60	1.77815125	0.899923487	-0.045794413	19.3	1904	3.279666944	82	69.7	3.660714286	-0.001479165	1.843232778	Arna	Wild	2	K2	A6	A1	11.1642	1.047827608	Arna_1	Male
-0.004620349	0418080D4C	0.01363363	2659_1488_300_B03_015.fsa	IMG_0721.JPG	51	3	101	2.004321374	3.387510916	0.529880703	17.2	10060	4.002597981	57	253	2.514910537	-0.001293129	2.403120521	Arna	Wild	5	K5	A9	A3	20.69949773	1.315959807	Arna_3	Male
0.072681638	04180812C1	-0.00815901	2662_1491_536_C09_038.fsa	IMG_9966.JPG	416	1	60	1.77815125	0.89071035	-0.050263501	15.2	2384	3.377306251	42	83.1	3.485738255	-0.000704418	1.919601024	Hybrid_MF	Hybrid	49	K45	F16	M6	13.6233	1.13428232	Hybrid_MF_1	Male
0.014725824	041807F674	0.1181793	2668_1496_972_C05_022.fsa	IMG_0596.JPG	12	3	106	2.025305865	4.855470113	0.686231285	16.8	14480	4.160768562	60	336	2.320441989	-0.000531896	2.526339277	Hybrid_MF	Hybrid	29	K29	F12	M2	22.87360326	1.359334584	Hybrid_MF_3	Male
0.056687197	041807E74B	0.139855344	2659_1487_279_E12_044.fsa	IMG_9893.JPG	349	1	60	1.77815125	1.252422476	0.097750853	18.5	2047	3.311117843	75	73.9	3.610161212	-0.000417161	1.868644438	Hybrid_FM	Hybrid	52	K52	M16	F8	13.1307	1.118287879	Hybrid_FM_1	Male
-0.012564529	041818BB15	0.024811429	2680_1539_1965_H11_041.fsa	IMG_2122.JPG	46	1	65	1.812913357	1.170913944	0.068524978	19	2620	3.418301291	82	89.5	3.416030534	-0.000221249	1.951823035	Hybrid_FM	Hybrid	48	K48	M15	F7	12.2699	1.088841023	Hybrid_FM_1	Male
0.048178893	418188316	-0.121899255	2672_1499_1305_F11_043.fsa	IMG_9931.JPG	385	1	52	1.716003344	0.481471118	-0.31742976	15.6	1285	3.108903128	45	51.6	4.015564202	0.000145112	1.712649702	Figgjo	Wild	51	K51	F18	F8	10.9299	1.038616189	Figgjo_1	Male
-0.000711432	0418080DEA	0.19893697	2665_1494_784_A05_024.fsa	IMG_9828.JPG	296	1	43	1.633468456	0.630449963	-0.200349376	16.6	842	2.925312091	52	37.2	4.418052257	0.000176689	1.57054294	Arna	Wild	4	K4	A8	A2	7.8563	0.895218059	Arna_1	Male
-0.038181369	041818D13D	-0.044023447	2673_1500_1386_A10_040.fsa	IMG_2260.JPG	164	1	72	1.857332496	1.286319008	0.109348687	20.5	3519	3.546419267	104	112.6	3.199772663	0.000303664	2.051538391	Hybrid_FM	Hybrid	40	K40	M13	F5	13.0043	1.11408698	Hybrid_FM_1	Male
-0.028266647	041807EF54	-0.113587632	2665_1494_783_H04_009.fsa	IMG_2185.JPG	101	1	65	1.812913357	0.851384849	-0.069874083	17.7	2664	3.42553422	61	90.8	3.408408408	0.000441746	1.958085849	Vosso	Wild	19	K19	V13	V5	11.8342	1.073138905	Vosso_1	Male
0.054056191	418188842	0.115786274	2676_1532_1643_G06_018.fsa	IMG_9862.JPG	325	1	63	1.799340549	1.336571846	0.125992309	17.7	2492	3.396548038	64	86.4	3.467094703	0.001311082	1.936513742	Hybrid_MF	Hybrid	49	K29	F12	M2	13.8013	1.139919996	Hybrid_MF_1	Male
-0.082393819	04181887C7	0.046743521	2675_1531_1526_A04_016.fsa	IMG_2199.JPG	113	1	56	1.748188027	0.852448416	-0.069331892	16.5	1565	3.194514342	53	60.3	3.853035144	0.001531514	1.780317312	Arna	Wild	1	K1	A5	A1	8.8084	0.944897028	Arna_1	Male
-0.004244502	041807F889	NA	2667_1495_929_F11_043.fsa	IMG_3025.JPG	92	2	88	1.944482672	NA	NA	20.3	7070	3.849419414	97	194	2.743988685	0.001980727	2.28780173	Vosso	Wild	19	K19	V13	V5	17.69361021	1.247816456	Vosso_2	Male
0.051014262	041807ED12	0.16288436	2660_1490_384_H01_001.fsa	IMG_2990.JPG	42	2	93	1.968482949	3.896334743	0.590656261	22.6	12690	4.103461622	121	306	2.411347518	0.003217959	2.485721426	Hybrid_FM	Hybrid	52	K32	M11	F3	21.40706337	1.330557095	Hybrid_FM_2	Male
-0.044631737	418080334	0.12750433	2661_1490_435_D08_029.fsa	IMG_2280.JPG	180	1	50	1.698970004	0.776109883	-0.110076786	15.5	1180	3.071882007	43	48.7	4.127118644	0.003686559	1.687528961	Hybrid_MF	Hybrid	37	K37	F14	M4	8.4392	0.926301279	Hybrid_MF_1	Male
0.036998532	041818AC13	-0.019249457	2668_1497_1038_E01_004.fsa	IMG_9981.JPG	429	1	64	1.806179974	1.018219076	0.007841229	19.7	2478	3.394101302	89	86.6	3.494753834	0.004209524	1.937517892	Figgjo	Wild	39	K39	F15	F5	13.5112	1.130693923	Figgjo_1	Male
-0.068923789	041807FE3F	-0.043451486	2667_1495_891_H06_017.fsa	IMG_2205.JPG	116	1	65	1.812913357	1.000603604	0.000262063	19	2770	3.442479769	80	94.5	3.411552347	0.004668263	1.975431809	Hybrid_FM	Hybrid	52	K52	M16	F8	10.7766	1.032481763	Hybrid_FM_1	Male
-0.069770425	041818C2BA	-0.036449538	2677_1537_1718_D04_013.fsa	IMG_0657.JPG	31	3	95	1.977723605	2.594985828	0.41413499	19.1	7600	3.880813592	87	207	2.723684211	0.0058436	2.315970345	Vosso	Wild	20	K18	V12	V4	16.60938528	1.220353559	Vosso_3	Male
-0.045259949	041818A7B4	-0.001817363	2676_1532_1622_B04_015.fsa	IMG_2245.JPG	149	1	62	1.792391689	0.980017558	-0.008766143	19	2485	3.395326393	90	87.8	3.533199195	0.009237668	1.943494516	Vosso	Wild	18	K18	V12	V4	10.7807	1.032646961	Vosso_1	Male
0.044402187	418189829	-0.058095683	2679_1539_1882_D01_005.fsa	IMG_9900.JPG	356	1	66	1.819543936	1.004585567	0.001986934	21.5	3092	3.490239485	124	104.4	3.376455369	0.010960819	2.018700499	Hybrid_FM	Hybrid	40	K40	M13	F5	14.2364	1.153400182	Hybrid_FM_1	Male
-0.066739212	041807CF89	-0.024379745	2665_1494_771_D03_013.fsa	IMG_2155.JPG	73	1	56	1.748188027	0.723677121	-0.140455157	17	1749	3.242789809	51	67.3	3.847913093	0.011853832	1.828015064	Arna	Wild	2	K2	A6	A1	9.1317	0.960551635	Arna_1	Male
-0.022085806	041818CD6F	0.082615437	2670_1498_1157_G04_010.fsa	IMG_2198.JPG	112	1	72	1.857332496	1.721819299	0.235987571	16	3648	3.56205483	47	119	3.262061404	0.012206997	2.075546961	Vosso	Wild	22	K22	V16	V8	13.4953	1.130182543	Vosso_1	Male
-0.016095377	04180810FD	-0.202482018	2655_1479_72_A10_040.fsa	IMG_2172.JPG	90	1	67	1.826074803	0.747693329	-0.126276494	17.2	3068	3.486855355	64	104.2	3.396349413	0.012748072	2.017867719	Hybrid_MF	Hybrid	49	K25	F10	M1	12.6003	1.100380885	Hybrid_MF_1	Male
0.040813773	4.18E+13	-0.105375827	2680_1539_1972_G12_042.fsa	IMG_9792.JPG	265	1	45	1.653212514	0.35001	-0.455919547	18.3	885	2.946943271	65	39.8	4.497175141	0.012769708	1.599883072	Hybrid_MF	Hybrid	29	K37	F14	M4	9.1065	0.959351492	Hybrid_MF_1	NA
0.016385264	04180818A2	-0.179422398	2666_1494_805_G07_026.fsa	IMG_9864.JPG	326	1	72	1.857332496	0.941780591	-0.026050264	15.5	3866	3.58726185	43	124.7	3.22555613	0.013010918	2.095866453	Vosso	Wild	19	K19	V13	V5	14.7453	1.168653613	Vosso_1	Male
0.056662349	041807F0C0	-0.03678332	2662_1491_503_B05_023.fsa	IMG_9949.JPG	402	1	69	1.838849091	1.17749316	0.070958393	21.2	3086	3.489395922	110	104.8	3.395981854	0.0132747	2.020361283	Hybrid_MF	Hybrid	49	K49	F17	M7	15.4087	1.187766	Hybrid_MF_1	Male
-0.019336425	4.18E+101	0.014343504	2662_1491_540_G09_034.fsa	IMG_2259.JPG	163	1	43	1.633468456	0.412151759	-0.384942842	18.3	684	2.835056102	68	32.8	4.795321637	0.015384841	1.515873844	Hybrid_MF	Hybrid	53	K37	F14	M4	7.5265	0.876593066	Hybrid_MF_1	NA
-0.053749141	418189578	0.150951009	2678_1537_1761_H09_033.fsa	IMG_2132.JPG	55	1	65	1.812913357	1.565541406	0.194664558	19.5	3028	3.481155871	99	103.8	3.428005284	0.015490315	2.016197354	Vosso	Wild	18	K18	V12	V4	11.1598	1.047656411	Vosso_1	Male
-0.039573967	0418188A2D	0.011916527	2676_1532_1634_F05_019.fsa	IMG_2144.JPG	64	1	74	1.86923172	1.565541406	0.194664558	19.3	3980	3.599883072	83	128.3	3.22361809	0.015599622	2.108226656	Vosso	Wild	22	K22	V16	V8	13.3758	1.126319766	Vosso_1	Male
-0.016145948	041818CE9D	-0.099004024	2669_1497_1044_C02_006.fsa	IMG_2331.JPG	226	1	58	1.763427994	0.664574743	-0.177456168	19.4	2018	3.304921162	90	76	3.766105055	0.016549536	1.880813592	Vosso	Wild	15	K15	V9	V1	10.6806	1.028595651	Vosso_1	Male
-0.022026296	041818A41D	0.110065499	2679_1539_1898_D03_013.fsa	IMG_2217.JPG	126	1	53	1.72427587	0.860909649	-0.065042425	18	1310	3.117271296	66	54.5	4.160305344	0.017413178	1.736396502	Arna	Wild	2	K2	A6	A1	9.5035	0.977883579	Arna_1	Male
-0.078364995	041807DCDF	-0.077521286	2663_1492_590_B04_015.fsa	IMG_2187.JPG	103	1	67	1.826074803	0.99697493	-0.001315762	17.9	3046	3.483729899	64	104.8	3.440577807	0.017661401	2.020361283	Hybrid_FM	Hybrid	32	K32	M11	F3	10.9172	1.038111267	Hybrid_FM_1	Male
-0.047289862	041818A2AF	-0.17190084	2679_1538_1855_H09_033.fsa	IMG_2275.JPG	176	1	72	1.857332496	0.958233377	-0.018528706	18.9	4320	3.635483747	81	137.5	3.18287037	0.018113203	2.138302698	Vosso	Wild	18	K18	V12	V4	12.7344	1.104978487	Vosso_1	Male
-0.003222891	041818B864	-0.118086446	2680_1540_1989_A03_016.fsa	IMG_0011.JPG	9	1	86	1.934498451	1.681849447	0.225787117	28	8140	3.910624405	271	224.9	2.762899263	0.018782829	2.351989455	Farmed	Domesticated	34	K38	M12	M4	17.2745	1.237405486	Farmed_1	Male
-0.011905973	041807DA3E	0.054302025	2655_1479_28_E04_012.fsa	IMG_2335.JPG	230	1	60	1.77815125	1.028483985	0.012197533	17.9	2092	3.32056168	72	78.6	3.757170172	0.019049417	1.895422546	Hybrid_MF	Hybrid	53	K49	F17	M7	11.2123	1.049694709	Hybrid_MF_1	Male
-0.043861159	041808095D	-0.031125689	2664_1493_691_A05_024.fsa	IMG_0014.JPG	11	1	65	1.812913357	1.02940876	0.01258786	19.7	2792	3.445915414	90	98.4	3.524355301	0.019571635	1.992995098	Hybrid_FM	Hybrid	48	K48	M15	F7	11.4168	1.057544393	Hybrid_FM_1	Male
0.046315575	041818CFB6	NA	2673_1500_1388_C10_038.fsa	IMG_9791.JPG	264	1	57	1.755874856	NA	NA	21.2	1878	3.273695588	101	72.5	3.860489883	0.020249158	1.860338007	Hybrid_MF	Hybrid	37	K41	F15	M5	12.0895	1.08240834	Hybrid_MF_1	Male
-0.033395338	041807D496	-0.139046567	2666_1494_814_H08_025.fsa	IMG_2327.JPG	222	1	58	1.763427994	0.60604	-0.21749871	17.5	2071	3.316180099	60	78.4	3.785610816	0.021335206	1.894316063	Vosso	Wild	18	K18	V12	V4	10.2647	1.011346261	Vosso_1	Male
-0.027855572	0418189C85	0.041833304	2684_1553_2280_B04_015.fsa	IMG_2350.JPG	244	1	63	1.799340549	1.127299564	0.052039339	19	2503	3.39846085	81	90.8	3.627646824	0.021402267	1.958085849	Hybrid_FM	Hybrid	52	K52	M16	F8	11.429	1.058008233	Hybrid_FM_1	Male
0.074863125	041807CA23	0.03723174	2664_1493_698_H05_017.fsa	IMG_9819.JPG	289	1	50	1.698970004	0.630449963	-0.200349376	15.1	1183	3.072984745	38	50.9	4.302620456	0.022021627	1.706717782	Figgjo	Wild	39	K23	F10	F1	11.1121	1.045796141	Figgjo_1	Male
0.011083883	04180801DE	0.298885756	2667_1495_896_E07_028.fsa	IMG_0004.JPG	3	1	72	1.857332496	2.833073816	0.45225789	21.1	3728	3.571475904	110	124	3.326180258	0.022787815	2.093421685	Hybrid_FM	Hybrid	48	K48	M15	F7	14.5664	1.163352232	Hybrid_FM_1	Male
-0.022191929	041818B6B4	NA	2672_1499_1308_A12_048.fsa	IMG_9790- FISH NR 301.JPG	263	1	80	1.903089987	NA	NA	24.2	6225	3.794139356	182	184.7	2.967068273	0.023444363	2.266466895	Farmed	Domesticated	38	K34	M11	M3	15.222	1.182471718	Farmed_1	Male
-0.014032364	041807CBC1	-0.042862745	2657_1486_109_H02_001.fsa	IMG_2165.JPG	83	1	65	1.812913357	1.001960969	0.000850804	21.7	2673	3.426998959	128	96.1	3.595211373	0.023945267	1.982723388	Hybrid_FM	Hybrid	24	K24	M9	F1	12.2285	1.087373188	Hybrid_FM_1	Male
0.096761757	041818AA9D	0.071224295	2672_1499_1300_A11_048.fsa	IMG_9958.JPG	410	1	77	1.886490725	1.979611838	0.296580042	21.3	5138	3.7107941	122	159.6	3.10626703	0.024537232	2.203032887	Hybrid_MF	Hybrid	41	K41	F15	M5	19.161	1.282418171	Hybrid_MF_1	Male
0.07185416	041808147B	-0.352215275	2683_1552_2180_C03_014.fsa	IMG_9939.JPG	393	1	75	1.875061263	0.69972	-0.155075713	18.4	4950	3.694605199	78	155.1	3.133333333	0.02464978	2.190611798	Vosso	Wild	18	K18	V12	V4	17.5559	1.244423098	Vosso_1	Male
0.073916284	0418189E5E	-0.063622632	2672_1500_1316_A01_008.fsa	IMG_9908.JPG	364	1	50	1.698970004	0.4998	-0.301203748	18.2	1303	3.114944416	74	55.2	4.23637759	0.024757252	1.741939078	Vosso	Wild	20	K18	V12	V4	11.0879	1.0448493	Vosso_1	Male
0.068431531	0418189CFE	-0.05345383	2679_1538_1879_H12_041.fsa	IMG_2367.JPG	259	1	61	1.785329835	0.835917894	-0.077836378	16.9	2344	3.369957607	59	87	3.711604096	0.024903217	1.939519253	Figgjo	Wild	51	K43	F16	F6	13.7484	1.138252159	Figgjo_1	Male
-0.05040318	0418081A71	0.061330875	2659_1488_307_A04_016.fsa	IMG_2124.JPG	48	1	70	1.84509804	1.529324043	0.184499516	22.9	3352	3.52530401	140	115.1	3.433770883	0.026188277	2.061075324	Hybrid_MF	Hybrid	29	K53	F18	M8	12.2421	1.087855923	Hybrid_MF_1	Male
-0.052947634	041818D811	NA	2674_1501_1489_B11_047.fsa	IMG_0699.JPG	44	3	104	2.017033339	NA	NA	17.1	10510	4.021602716	57	279	2.654614653	0.026476864	2.445604203	Vosso	Wild	18	K20	V14	V6	19.15087169	1.282188547	Vosso_3	Male
0.045327236	041818AA17	-0.071588708	2682_1551_2093_D04_013.fsa	IMG_9907.JPG	363	1	54	1.73239376	0.59339543	-0.226655803	14.4	1601	3.204391332	35	65	4.059962523	0.026480677	1.812913357	Vosso	Wild	15	K15	V9	V1	11.3379	1.054532622	Vosso_1	Male
0.037235052	041808181F	0.149084709	2664_1493_701_C06_022.fsa	IMG_2869.JPG	49	2	86	1.934498451	3.111417371	0.492958272	16.8	6355	3.803115555	53	189	2.974036192	0.026489793	2.276461804	Hybrid_FM	Hybrid	40	K52	M16	F8	18.96109566	1.277863429	Hybrid_FM_2	Male
-0.087188978	041807E802	0.096790481	2661_1491_475_E01_004.fsa	IMG_2206.JPG	117	1	42	1.62324929	0.470192651	-0.327724163	16.2	718	2.856124444	44	35.1	4.888579387	0.028506755	1.545307116	Arna	Wild	5	K5	A9	A3	6.2667	0.797038905	Arna_1	Male
0.031181778	041807F507	0.091366802	2657_1486_146_E07_028.fsa	IMG_0046.JPG	42	1	34	1.531478917	0.275610942	-0.559703545	15.9	414	2.617000341	48	23	5.555555556	0.030060167	1.361727836	Figgjo	Wild	23	K43	F16	F6	6.4614	0.810326627	Figgjo_1	Male
-0.071482877	041818C780	0.06935134	2683_1552_2214_F07_027.fsa	IMG_2224.JPG	132	1	56	1.748188027	0.897999153	-0.046724073	18.2	1681	3.225567713	71	68.1	4.051160024	0.030319429	1.833147112	Arna	Wild	6	K6	A10	A4	9.0325	0.95580797	Arna_1	Male
0.052165475	041807FD90	-0.096451134	2665_1494_755_D01_005.fsa	IMG_0041.JPG	37	1	47	1.672097858	0.39776617	-0.400372156	15.3	1052	3.02201574	40	47.4	4.505703422	0.03054299	1.675778342	Figgjo	Wild	43	K23	F10	F1	9.8249	0.992328139	Figgjo_1	Male
0.03624243	041818CEC0	NA	2684_1553_2264_B02_007.fsa	IMG_0023.JPG	20	1	78	1.892094603	NA	NA	24.3	5682	3.754501229	189	175.1	3.081661387	0.030951918	2.243286146	Farmed	Domesticated	54	K38	M12	M4	16.9167	1.228315648	Farmed_1	Male
0.136991772	0418080DE9	0.079562642	2667_1495_937_F12_043.fsa	IMG_9911.JPG	366	1	71	1.851258349	1.651731248	0.217939385	19.4	3744	3.57333584	86	126.8	3.386752137	0.031045399	2.103119254	Hybrid_FM	Hybrid	24	K24	M9	F1	19.156	1.282304828	Hybrid_FM_1	Male
-0.015184757	0418189C41	-0.07847863	2670_1498_1193_C09_038.fsa	IMG_9793.JPG	266	1	52	1.716003344	0.532097067	-0.274009135	17.6	1613	3.207634367	69	66.1	4.097954123	0.031257984	1.820201459	Arna	Wild	6	K6	A10	A4	9.4461	0.975252539	Arna_1	Male
-0.017058629	041807F9F5	0.082637921	2664_1493_685_C04_014.fsa	IMG_2939.JPG	8	2	84	1.924279286	2.51931915	0.401283188	17.1	6690	3.825426118	65	199	2.974588939	0.031607965	2.298853076	Arna	Wild	4	K6	A10	A4	16.28801423	1.21186814	Arna_2	Male
-0.040311498	041818C43A	-0.115350377	2683_1552_2188_C04_014.fsa	IMG_2329.JPG	224	1	70	1.84509804	1.018165237	0.007818265	20	3628	3.559667278	92	124	3.41786108	0.031930192	2.093421685	Hybrid_FM	Hybrid	44	K44	M14	F6	12.5299	1.097947605	Hybrid_FM_1	Male
-0.010187523	041818A86F	0.16232969	2676_1532_1687_D12_045.fsa	IMG_0007.JPG	6	1	51	1.707570176	0.883039281	-0.054019977	18.7	1286	3.109240969	76	55.7	4.33125972	0.033089045	1.745855195	Arna	Wild	1	K1	A5	A1	9.3453	0.970593248	Arna_1	Male
-0.022666532	418081477	-0.047675113	2655_1479_30_G04_010.fsa	IMG_9871.JPG	332	1	54	1.73239376	0.626985926	-0.202742208	13.5	1695	3.229169703	32	69	4.07079646	0.033232705	1.838849091	Hybrid_MF	Hybrid	29	K29	F12	M2	9.6948	0.986538854	Hybrid_MF_1	Male
0.00316273	04181883B7	-0.161560956	2675_1531_1591_B12_047.fsa	IMG_2318.JPG	214	1	69	1.838849091	0.883447522	-0.053819243	17.1	3288	3.516931809	60	115.3	3.506690998	0.033424116	2.061829307	Hybrid_MF	Hybrid	49	K49	F17	M7	13.6228	1.134266381	Hybrid_MF_1	Male
0.106796613	0418080FCC	-0.029161872	2663_1492_615_C07_030.fsa	IMG_9985.JPG	433	1	60	1.77815125	0.848659811	-0.071266364	13.2	2376	3.375846436	27	89.7	3.775252525	0.033617206	1.952792443	Vosso	Wild	22	K22	V16	V8	14.7366	1.168397295	Vosso_1	Male
-0.062368524	041818BD60	-0.079633137	2685_1554_2376_D04_013.fsa	IMG_2179.JPG	96	1	55	1.740362689	0.609498796	-0.215027148	16.1	1621	3.209783015	47	66.8	4.120913017	0.034169478	1.824776462	Arna	Wild	1	K1	A5	A1	9.0357	0.955961803	Arna_1	Male
0.089858395	041818A7E8	0.086993413	2685_1554_2358_A02_008.fsa	IMG_9978.JPG	426	1	67	1.826074803	1.456125935	0.163198937	18.2	2967	3.472317546	70	107.1	3.609706775	0.035925167	2.029789471	Hybrid_MF	Hybrid	49	K29	F12	M2	16.0818	1.206334657	Hybrid_MF_1	Male
0.017691016	041807DC36	0.021749203	2658_1486_178_F11_043.fsa	IMG_9829.JPG	297	1	72	1.857332496	1.496653747	0.175121337	16.4	3822	3.582290683	57	130.5	3.4144427	0.036603713	2.115610512	Hybrid_MF	Hybrid	53	K49	F17	M7	14.7897	1.169959365	Hybrid_MF_1	Male
0.001332174	041818A72C	-0.016573695	2685_1554_2352_C01_006.fsa	IMG_2340.JPG	235	1	59	1.770852012	0.838111908	-0.076697989	17	1990	3.298853076	58	78.8	3.959798995	0.036960145	1.896526217	Hybrid_MF	Hybrid	53	K37	F14	M4	11.339	1.054574755	Hybrid_MF_1	Male
0.014043452	418081358	-0.028615585	2667_1495_921_F10_035.fsa	IMG_2837.JPG	16	2	112	2.049218023	3.967061324	0.598468914	24.5	18830	4.27485032	193	449	2.384492831	0.03705173	2.652246341	Farmed	Domesticated	46	K46	M14	M6	24.32389867	1.386033186	Farmed_2	Male
-0.012778025	041807D7B3	NA	NA	IMG_2816.JPG	64	2	99	1.995635195	NA	NA	19	10250	4.010723865	78	281	2.741463415	0.038001515	2.44870632	Hybrid_MF	Hybrid	37	K45	F16	M6	19.85436	1.297855892	Hybrid_MF_2	Male
-0.057287407	041818B495	-0.15252133	2676_1532_1632_D05_021.fsa	IMG_2156.JPG	74	1	72	1.857332496	1.001960969	0.000850804	21.3	4006	3.602710945	119	136.1	3.397403894	0.039041719	2.133858125	Hybrid_FM	Hybrid	44	K44	M14	F6	12.4446	1.094980942	Hybrid_FM_1	Male
-0.029434591	041808191F	-0.230312742	2666_1494_830_H10_033.fsa	IMG_2305.JPG	203	1	73	1.86332286	0.86665839	-0.062152054	18.5	3644	3.561578368	70	126.8	3.479692645	0.040148172	2.103119254	Hybrid_MF	Hybrid	45	K49	F17	M7	13.4801	1.129693114	Hybrid_MF_1	Male
0.044790591	041807FE3C	0.036040698	2659_1488_292_B02_007.fsa	IMG_9873.JPG	334	1	46	1.662757832	0.511754572	-0.290938269	14.9	951	2.978180517	36	44.9	4.721345952	0.040948734	1.652246341	Figgjo	Wild	43	K51	F18	F8	9.4245	0.974258319	Figgjo_1	Male
0.064976847	0418080E8C	-0.059511176	2665_1493_725_D09_037.fsa	IMG_9870.JPG	331	1	79	1.897627091	1.560763799	0.193337183	28.5	7075	3.849726444	307	212.4	3.002120141	0.041095803	2.327154512	Farmed	Domesticated	34	K38	M12	M4	18.3394	1.263385123	Farmed_1	Male
-0.040157096	041818B4D4	-0.054513964	2684_1552_2242_C11_046.fsa	IMG_0024.JPG	21	1	41	1.612783857	0.312705218	-0.504864872	16.6	675	2.829303773	53	34.5	5.111111111	0.041783613	1.537819095	Figgjo	Wild	47	K23	F10	F1	6.7934	0.832087187	Figgjo_1	Male
0.016166028	041818C363	0.055285283	2671_1499_1237_A03_016.fsa	IMG_9797.JPG	270	1	54	1.73239376	0.794727403	-0.099781812	17.4	1723	3.236285277	62	71.3	4.138131167	0.041964183	1.85308953	Arna	Wild	1	K1	A5	A1	10.6016	1.025371414	Arna_1	Male
-0.049608983	041818CF21	-0.020267264	2675_1531_1543_B06_023.fsa	IMG_9869.JPG	330	1	33	1.51851394	0.197995556	-0.703344557	15.2	413	2.615950052	38	23.6	5.714285714	0.04205748	1.372912003	Arna	Wild	4	K3	A7	A2	5.1843	0.714690125	Arna_1	Male
0.018328628	418188591	0.163994832	2675_1531_1558_A08_032.fsa	IMG_9860.JPG	323	1	53	1.72427587	0.974735782	-0.011113091	14.5	1387	3.142076461	37	60.3	4.347512617	0.042129538	1.780317312	Vosso	Wild	16	K17	V11	V3	10.4289	1.018238503	Vosso_1	Male
-0.049163641	04181893C3	-0.240795402	2683_1552_2199_G05_018.fsa	IMG_2296.JPG	194	1	80	1.903089987	1.06057	0.025539338	22	5346	3.728028954	129	171.5	3.208005986	0.042425042	2.234264124	Hybrid_FM	Hybrid	40	K40	M13	F5	14.3054	1.155500006	Hybrid_FM_1	Male
-0.036854309	041807E52F	-0.248287414	2668_1496_967_F04_011.fsa	IMG_0019.JPG	16	1	56	1.748188027	0.432152643	-0.364362827	18.5	1775	3.249198357	74	73.1	4.118309859	0.042794572	1.863917377	Vosso	Wild	18	K17	V11	V3	9.7822	0.990436538	Vosso_1	Male
-0.009993086	041807C965	0.01779212	2659_1488_289_G01_002.fsa	IMG_9851.JPG	315	1	53	1.72427587	0.696120137	-0.157315803	19	1569	3.195622944	79	66.5	4.238368388	0.043177555	1.822821645	Hybrid_MF	Hybrid	37	K37	F14	M4	9.7705	0.989916789	Hybrid_MF_1	Male
-0.024037411	418189587	0.105772859	2676_1532_1607_C02_006.fsa	IMG_2186.JPG	102	1	52	1.716003344	0.813284235	-0.089757646	16.2	1378	3.139249218	47	60.2	4.368650218	0.043597602	1.779596491	Figgjo	Wild	47	K39	F15	F5	9.2555	0.966399885	Figgjo_1	Male
-0.067311505	041818CB17	0.05275763	2669_1497_1089_A08_032.fsa	IMG_2195.JPG	109	1	54	1.73239376	0.790115415	-0.102309465	16.1	1570	3.195899652	45	66.6	4.242038217	0.043615908	1.823474229	Arna	Wild	1	K1	A5	A1	8.7477	0.941893881	Arna_1	Male
0.028174242	041818D433	-0.001893411	2682_1551_2087_F03_011.fsa	IMG_9919.JPG	374	1	57	1.755874856	0.796173713	-0.098992165	16.5	1915	3.282168778	50	77.8	4.062663185	0.044330704	1.890979597	Arna	Wild	4	K4	A8	A2	11.5949	1.064267007	Arna_1	Male
0.038137871	041807F2DC	NA	2657_1486_142_A07_032.fsa	IMG_2859.JPG	17	2	100	2	NA	NA	23.2	15810	4.19893187	170	399	2.523719165	0.044555241	2.600972896	Farmed	Domesticated	46	K46	M14	M6	22.58238324	1.353769773	Farmed_2	Male
0.096577799	0418081AE8	0.005821164	2659_1487_264_F10_035.fsa	IMG_9924.JPG	379	1	60	1.77815125	0.919849279	-0.036283328	19.3	2329	3.367169489	90	90.6	3.89008158	0.044670756	1.957128198	Hybrid_FM	Hybrid	40	K40	M13	F5	14.3939	1.158178481	Hybrid_FM_1	Male
-0.025017965	041807D1B9	0.028299132	NA	IMG_0660.JPG	32	3	101	2.004321374	3.503855644	0.544546205	14.2	11170	4.048053173	36	306	2.739480752	0.046115832	2.485721426	Hybrid_MF	Hybrid	49	K49	F17	M7	19.74977674	1.295562191	Hybrid_MF_3	Male
0.060003431	0418081B53	-0.178924747	2666_1494_834_D11_045.fsa	IMG_9902.JPG	358	1	73	1.86332286	0.975519468	-0.010764059	21.8	4302	3.633670406	126	146.5	3.405392841	0.04705204	2.165837625	Hybrid_FM	Hybrid	44	K44	M14	F6	16.5627	1.219131136	Hybrid_FM_1	Male
-0.020067465	041807E24D	0.171707701	2684_1552_2247_H11_041.fsa	IMG_0002.JPG	1	1	51	1.707570176	0.902314701	-0.044641967	17.6	1595	3.202760687	68	68	4.263322884	0.047338698	1.832508913	Arna	Wild	6	K6	A10	A4	9.1351	0.960713306	Arna_1	Male
0.011603556	041818B110	NA	2676_1532_1611_G02_002.fsa	IMG_2366.JPG	258	1	64	1.806179974	NA	NA	18.4	2642	3.421932813	73	100.6	3.807721423	0.04774213	2.002597981	Hybrid_FM	Hybrid	24	K24	M9	F1	12.7438	1.105298947	Hybrid_FM_1	Male
0.069841213	041807FB60	-0.152012632	2661_1490_420_E06_020.fsa	IMG_9950.JPG	403	1	55	1.740362689	0.51593306	-0.287406642	17.8	1571	3.196176185	66	67.3	4.283895608	0.047942648	1.828015064	Figgjo	Wild	39	K51	F18	F8	12.251	1.08817154	Figgjo_1	Male
0.08105835	0418188D74	-0.066863016	2676_1532_1678_B11_047.fsa	IMG_9980.JPG	428	1	62	1.792391689	0.843700299	-0.073811797	16.8	2087	3.319522449	51	83.9	4.020124581	0.048193417	1.923761961	Hybrid_MF	Hybrid	37	K37	F14	M4	14.42	1.15896526	Hybrid_MF_1	Male
0.006903271	418189512	-0.11508376	2683_1552_2236_D10_037.fsa	IMG_0035.JPG	31	1	47	1.672097858	0.381061627	-0.419004783	17.2	1017	3.007320953	59	48.1	4.729596853	0.0482866	1.682145076	Vosso	Wild	18	K15	V9	V1	8.8525	0.947065935	Vosso_1	Male
0.036531414	0418189F50	-0.096541944	2685_1554_2354_E01_004.fsa	IMG_9835.JPG	302	1	86	1.934498451	1.767386846	0.247331618	29.2	7750	3.889301703	316	232	2.993548387	0.048789645	2.365487985	Farmed	Domesticated	38	K42	M13	M5	18.9304	1.277159791	Farmed_1	Male
0.043740901	041818BF6D	0.106510776	2681_1540_2023_D07_029.fsa	IMG_9852.JPG	316	1	41	1.612783857	0.453064327	-0.343840132	16.1	792	2.898725182	50	39.7	5.012626263	0.049008154	1.598790507	Figgjo	Wild	43	K47	F17	F7	8.2411	0.915985184	Figgjo_1	Male
-0.084657836	041818AC43	0.036611318	2683_1552_2235_C10_038.fsa	IMG_2184.JPG	100	1	45	1.653212514	0.485364041	-0.313932402	17.2	971	2.98721923	58	46.5	4.788877446	0.049157468	1.667452953	Arna	Wild	3	K3	A7	A2	6.8215	0.833879883	Arna_1	Male
0.097417421	041818D7BA	0.136100275	2673_1501_1429_D03_013.fsa	IMG_9936.JPG	390	1	40	1.602059991	0.456325885	-0.340724895	16.4	618	2.790988475	52	32.8	5.307443366	0.049502516	1.515873844	Figgjo	Wild	23	K23	F10	F1	9.0653	0.957382181	Figgjo_1	Male
0.035535887	041818D305	0.075762532	2684_1553_2297_C06_022.fsa	IMG_9806.JPG	278	1	52	1.716003344	0.758982963	-0.119767973	19.2	2504	3.398634325	86	97.3	3.885782748	0.051294952	1.98811284	Hybrid_MF	Hybrid	29	K37	F14	M4	10.6163	1.025973183	Hybrid_MF_1	Male
0.058871458	041807D401	-0.259226374	2663_1492_597_A05_024.fsa	IMG_9925.JPG	380	1	66	1.819543936	0.63220255	-0.199143757	19.1	2888	3.460597189	85	108.7	3.763850416	0.051439278	2.036229544	Hybrid_FM	Hybrid	24	K24	M9	F1	14.7187	1.167869453	Hybrid_FM_1	Male
0.001455402	041807C8C1	0.176595181	2657_1486_112_C03_014.fsa	IMG_2933.JPG	2	2	85	1.929418926	3.220540758	0.5079288	17.2	6675	3.82445127	57	208	3.116104869	0.051572963	2.318063335	Arna	Wild	5	K4	A8	A2	17.22929047	1.236267393	Arna_2	Male
0.010041244	0418080CAE	NA	2667_1496_957_B03_015.fsa	IMG_3104.JPG	30	2	104	2.017033339	NA	NA	29.5	12440	4.09482038	300	338	2.717041801	0.053103384	2.5289167	Farmed	Domesticated	54	K54	M16	M8	22.13999023	1.345177425	Farmed_2	Male
-0.067192027	0418080A11	-0.000803597	NA	IMG_2126.JPG	49	1	55	1.740362689	0.730806485	-0.136197607	20.7	1691	3.228143608	104	72.1	4.263749261	0.053113294	1.857935265	Hybrid_FM	Hybrid	40	K40	M13	F5	8.9359	0.9511383	Hybrid_FM_1	Male
0.033839841	041818D581	-0.026201488	2673_1500_1385_H09_033.fsa	IMG_9944.JPG	397	1	84	1.924279286	1.960847321	0.292443779	28.9	6470	3.810904281	278	204.1	3.154559505	0.053840871	2.309843005	Farmed	Domesticated	46	K34	M11	M3	18.3133	1.26276661	Farmed_1	Male
-0.010933503	041818B6C6	NA	2675_1531_1521_D03_013.fsa	IMG_0039.JPG	35	1	48	1.681241237	NA	NA	18.2	1220	3.086359831	76	56.1	4.598360656	0.053911557	1.748962861	Vosso	Wild	15	K18	V12	V4	8.7036	0.939698924	Vosso_1	Male
0.00158634	041818ACD4	0.0252522	2680_1539_1931_F07_027.fsa	IMG_9854.JPG	318	1	61	1.785329835	1.002004454	0.000869652	18.5	2575	3.410777233	73	100.1	3.887378641	0.054215007	2.000434077	Hybrid_FM	Hybrid	48	K48	M15	F7	11.7871	1.071406968	Hybrid_FM_1	Male
0.014753109	041818D89D	-0.028308837	2672_1500_1347_A05_024.fsa	IMG_9808.JPG	280	1	71	1.851258349	1.288450996	0.110067906	20.9	4046	3.607025878	106	142.4	3.519525457	0.055352911	2.153509989	Hybrid_FM	Hybrid	48	K48	M15	F7	14.4566	1.160066165	Hybrid_FM_1	Male
-0.044706468	041818D808	NA	2668_1496_1028_C12_046.fsa	IMG_2344.JPG	239	1	65	1.812913357	NA	NA	17.6	2427	3.385069776	64	95.9	3.951380305	0.055502552	1.981818607	Hybrid_FM	Hybrid	32	K32	M11	F3	11.3946	1.056699084	Hybrid_FM_1	Male
0.044798881	04181883FC	-0.076177575	2670_1497_1122_C12_046.fsa	IMG_9895.JPG	351	1	67	1.826074803	1.000064357	2.79E-05	15.8	3414	3.533263517	48	124.9	3.658465144	0.055513047	2.096562438	Hybrid_MF	Hybrid	37	K45	F16	M6	14.4969	1.161275143	Hybrid_MF_1	Male
-0.045584887	041807D708	-0.175787875	2657_1486_155_F08_027.fsa	IMG_2146.JPG	66	1	76	1.880813592	1.085306989	0.0355526	22.4	4476	3.650890078	121	154.5	3.451742627	0.056811227	2.188928484	Farmed	Domesticated	42	K42	M13	M5	13.601	1.133570841	Farmed_1	Male
0.040322065	041807D7A8	0.199979382	2662_1491_514_E06_020.fsa	IMG_0673.JPG	36	3	100	2	5.076427369	0.705558177	19.8	11690	4.067814511	90	326	2.788708298	0.058312546	2.5132176	Hybrid_FM	Hybrid	52	K52	M16	F8	22.6962427	1.355953967	Hybrid_FM_3	Male
0.067253969	041818C4B1	0.09859987	2680_1539_1948_G09_034.fsa	IMG_9898.JPG	354	1	60	1.77815125	1.138925662	0.056495378	16.2	2179	3.33825723	55	88.9	4.079853144	0.05882853	1.948901761	Vosso	Wild	16	K20	V14	V6	13.4541	1.128854651	Vosso_1	Male
-0.048707158	041807FFB4	0.350290538	2667_1495_905_F08_027.fsa	IMG_2983.JPG	40	2	44	1.643452676	0.945480277	-0.024347526	13.3	955	2.980003372	28	47	4.921465969	0.059388975	1.672097858	Figgjo	Wild	55	K55	F11	F9	7.221957249	0.858654913	Figgjo_2	Male
-0.005863708	418081104	0.224508808	2665_1494_789_F05_019.fsa	IMG_0617.JPG	18	3	55	1.740362689	1.227763724	0.089114797	12.8	2830	3.451786436	27	109	3.851590106	0.059457621	2.037426498	Arna	Wild	6	K4	A8	A2	10.29121424	1.012466619	Arna_3	Male
0.098794694	041818C2BC	0.145082405	2673_1501_1415_F01_003.fsa	IMG_9810.JPG	282	1	61	1.785329835	1.320382797	0.120699857	18.5	2428	3.385248682	74	96.9	3.990939044	0.059869211	1.986323777	Figgjo	Wild	51	K39	F15	F5	14.744	1.168615322	Figgjo_1	Male
-0.047228527	041818BE95	-0.078611771	2668_1496_1013_D10_037.fsa	IMG_0021.JPG	18	1	58	1.763427994	0.696524	-0.157063915	15.5	1954	3.290924559	41	82.1	4.201637666	0.060915436	1.914343157	Hybrid_FM	Hybrid	52	K52	M16	F8	9.9429	0.997513072	Hybrid_FM_1	Male
0.076297539	041818A221	-0.133012679	2680_1540_1998_B04_015.fsa	IMG_9973.JPG	422	1	60	1.77815125	0.668163626	-0.175117171	17.7	2297	3.361160995	61	93.4	4.066173269	0.062541281	1.970346876	Vosso	Wild	20	K17	V11	V3	13.7372	1.137898221	Vosso_1	Male
0.025927383	041807E52A	-0.084834612	2666_1495_850_E01_004.fsa	IMG_9875.JPG	336	1	52	1.716003344	0.524366433	-0.280365117	18.1	1687	3.227115083	70	73.6	4.362774155	0.062852139	1.866877814	Vosso	Wild	15	K16	V10	V2	10.384	1.016364679	Vosso_1	Male
-0.049839459	041818C15A	-0.025888519	2675_1531_1544_C06_022.fsa	IMG_0727.JPG	53	3	96	1.982271233	2.728493016	0.435922846	14.4	8000	3.903089987	38	246	3.075	0.063561716	2.390935107	Vosso	Wild	18	K18	V12	V4	17.59915653	1.245491854	Vosso_3	Male
-0.049457016	0418080CB1	-0.181914534	2661_1490_443_D09_037.fsa	IMG_0029.JPG	25	1	70	1.84509804	0.873482298	-0.058745892	20	3724	3.571009672	98	136.4	3.662728249	0.064541462	2.13481437	Hybrid_FM	Hybrid	32	K32	M11	F3	12.2688	1.088802087	Hybrid_FM_1	Male
0.008183804	041818AE2F	-0.108911084	2675_1531_1589_H11_041.fsa	IMG_9868.JPG	329	1	52	1.716003344	0.496087645	-0.304441589	15.5	1558	3.192567453	43	69.6	4.467265725	0.065330747	1.84260924	Figgjo	Wild	23	K51	F18	F8	9.9683	0.9986211	Figgjo_1	Male
-0.028214302	418080767	-0.178747035	2683_1552_2164_C01_006.fsa	IMG_0030.JPG	26	1	72	1.857332496	0.943246275	-0.025374901	20.9	4334	3.636888907	112	153.7	3.54637748	0.065396481	2.186673867	Hybrid_FM	Hybrid	44	K44	M14	F6	13.3062	1.124054047	Hybrid_FM_1	Male
0.036726553	041807CD1C	0.066689359	2666_1495_874_F04_011.fsa	IMG_9961.JPG	412	1	65	1.812913357	1.289445255	0.110402908	20.2	2604	3.41564098	104	103.9	3.990015361	0.066630908	2.016615548	Hybrid_FM	Hybrid	52	K52	M16	F8	13.7446	1.138132105	Hybrid_FM_1	Male
-0.047461604	418081109	-0.138892625	2668_1496_984_G06_018.fsa	IMG_2273.JPG	175	1	70	1.84509804	0.964441781	-0.015723984	21.7	3126	3.494988974	121	119.9	3.835572617	0.067402393	2.078819183	Hybrid_MF	Hybrid	37	K53	F18	M8	12.3253	1.090797499	Hybrid_MF_1	Male
0.012368436	041818AB60	0.028811555	2673_1501_1436_C04_014.fsa	IMG_2915.JPG	94	2	94	1.973127854	2.937990883	0.468050444	18.4	8775	3.943247125	70	267	3.042735043	0.068047741	2.426511261	Vosso	Wild	16	K20	V14	V6	19.82576649	1.297229987	Vosso_2	Male
0.07619639	0418188EE0	-0.229148766	2683_1552_2190_F04_011.fsa	IMG_9948.JPG	401	1	76	1.880813592	0.959824227	-0.017808292	23.6	4350	3.638489257	160	155.1	3.565517241	0.068095402	2.190611798	Hybrid_FM	Hybrid	44	K44	M14	F6	18.0033	1.255352118	Hybrid_FM_1	Male
-0.078926791	041818BF47	-0.014830163	2672_1500_1335_E03_012.fsa	IMG_2339.JPG	234	1	56	1.748188027	0.739766097	-0.130905576	16.6	1748	3.242541428	55	76.7	4.387871854	0.068826432	1.884795364	Arna	Wild	5	K5	A9	A3	8.879	0.948364056	Arna_1	Male
-0.00369121	041807E309	0.119122009	2665_1494_790_G05_018.fsa	IMG_9801.JPG	274	1	59	1.770852012	1.145506914	0.058997715	15.9	2105	3.3232521	42	88.6	4.209026128	0.068977639	1.947433722	Hybrid_MF	Hybrid	37	K37	F14	M4	11.2086	1.049551371	Hybrid_MF_1	Male
0.010509454	041818CB0C	NA	2674_1501_1500_E12_044.fsa	IMG_9795.JPG	268	1	60	1.77815125	NA	NA	18.5	1940	3.28780173	74	83.2	4.288659794	0.069113336	1.920123326	Figgjo	Wild	23	K39	F15	F5	11.8062	1.072110136	Figgjo_1	Male
0.05698923	0418188BFD	-0.170334214	2682_1551_2143_F10_035.fsa	IMG_9914.JPG	369	1	72	1.857332496	0.961696245	-0.01696208	17.9	3982	3.600101256	71	145.2	3.64640884	0.069170662	2.161966616	Figgjo	Wild	51	K39	F15	F5	16.1904	1.209257579	Figgjo_1	Male
0.004307266	041818AE69	0.165219217	2685_1553_2338_E11_044.fsa	IMG_0650.JPG	29	3	96	1.982271233	4.236728002	0.627030583	18.4	9810	3.991669007	78	292	2.976554536	0.069430541	2.465382851	Vosso	Wild	19	K18	V12	V4	19.93602544	1.299638579	Vosso_3	Male
0.06611859	0418188A2A	-0.061896337	2669_1497_1078_F06_019.fsa	IMG_9968.JPG	417	1	63	1.799340549	0.887788875	-0.051690301	17.4	2947	3.469380136	64	115.1	3.90566678	0.069485197	2.061075324	Vosso	Wild	18	K18	V12	V4	14.19	1.151982395	Vosso_1	Male
0.02481381	041818C60B	0.280496526	2671_1499_1248_D04_013.fsa	IMG_9855.JPG	319	1	53	1.72427587	1.27464311	0.105388603	15.8	1511	3.179264464	46	68.7	4.546657842	0.069977574	1.836956737	Vosso	Wild	16	K17	V11	V3	10.5858	1.024723685	Vosso_1	Male
-0.056390707	041818A4CF	0.13929605	2670_1498_1150_H03_009.fsa	IMG_2844.JPG	25	2	99	1.995635195	4.306251069	0.634099347	28.9	14080	4.148602655	288	387	2.748579545	0.07025878	2.587710965	Farmed	Domesticated	54	K54	M16	M8	17.95738982	1.25424321	Farmed_2	Male
-0.063410517	041818B062	0.021309203	2677_1537_1737_G06_018.fsa	IMG_0620.JPG	19	3	96	1.982271233	3.04172935	0.483120568	18.7	8170	3.912222057	80	254	3.108935129	0.07039017	2.404833717	Arna	Wild	5	K5	A9	A3	17.05771271	1.231920796	Arna_3	Unconfirmed
0.041080085	041807F5BA	-0.15986265	2661_1490_433_B08_031.fsa	IMG_9979.JPG	427	1	70	1.84509804	0.918979856	-0.036694008	17.5	3406	3.532244644	63	129.1	3.790369935	0.070665674	2.110926242	Vosso	Wild	16	K16	V10	V2	15.1126	1.179339188	Vosso_1	Male
0.002663006	0418080B62	0.136433741	2665_1493_729_H09_033.fsa	IMG_9825.JPG	293	1	59	1.770852012	1.192091104	0.076309447	19.2	2173	3.337059726	84	91.3	4.201564657	0.071324668	1.960470778	Hybrid_MF	Hybrid	37	K29	F12	M2	11.3738	1.055905587	Hybrid_MF_1	Male
-0.001542718	041808182B	0.048587136	2665_1494_791_H05_017.fsa	IMG_9800.JPG	273	1	56	1.748188027	0.856074821	-0.067488276	16.6	1737	3.239799818	55	76.8	4.421416235	0.071514874	1.88536122	Arna	Wild	4	K4	A8	A2	10.6108	1.025748129	Arna_1	Male
-0.004063087	041807CE0F	-0.139604206	2667_1496_960_F03_011.fsa	IMG_2230.JPG	137	1	56	1.748188027	0.555035015	-0.255679618	18.1	1706	3.231979027	69	75.8	4.443141852	0.071877809	1.879669206	Vosso	Wild	18	K15	V9	V1	10.5494	1.02322776	Vosso_1	Male
-0.024145184	041807F2D8	-0.024009343	2668_1496_986_A07_032.fsa	IMG_2353.JPG	247	1	67	1.826074803	1.127706752	0.052196181	19.2	3376	3.528402438	89	128.7	3.812203791	0.07229266	2.109578547	Hybrid_FM	Hybrid	24	K24	M9	F1	12.3689	1.092331078	Hybrid_FM_1	Male
0.024245298	04180806AE	-0.039680061	2667_1496_956_A03_016.fsa	IMG_9827.JPG	295	1	58	1.763427994	0.76184706	-0.118132204	19.1	1981	3.296884476	80	85.2	4.300858152	0.072397636	1.930439595	Hybrid_FM	Hybrid	40	K40	M13	F5	11.7216	1.068986897	Hybrid_FM_1	Male
-0.058646298	041818D6B5	0.069839325	2680_1539_1968_C12_046.fsa	IMG_0566.JPG	3	3	96	1.982271233	3.401345048	0.531650691	13.5	9980	3.999130541	34	298	2.985971944	0.072487147	2.474216264	Hybrid_FM	Hybrid	44	K44	M14	F6	17.24586629	1.236685015	Hybrid_FM_3	Male
0.058808737	041818CF19	0.095603809	2669_1497_1091_C08_030.fsa	IMG_9989.JPG	437	1	77	1.886490725	2.093917454	0.320959557	22	5340	3.727541257	154	184.5	3.45505618	0.074534869	2.26599637	Hybrid_FM	Hybrid	24	K24	M9	F1	17.5576	1.244465151	Hybrid_FM_1	Male
0.00541673	0418188A39	0.267005101	2679_1539_1901_G03_010.fsa	IMG_2962.JPG	83	2	63	1.799340549	1.893263823	0.277211136	14.7	2965	3.472024698	36	117	3.946037099	0.074548284	2.068185862	Vosso	Wild	15	K15	V9	V1	12.33901621	1.091280535	Vosso_2	Male
-0.08026663	041818B058	-0.047273202	2677_1537_1741_C07_030.fsa	IMG_2321.JPG	216	1	52	1.716003344	0.571736993	-0.242803707	15.9	1237	3.0923697	45	59.5	4.810024252	0.074812751	1.774516966	Arna	Wild	5	K5	A9	A3	8.1315	0.910170666	Arna_1	Male
-0.063882271	041818BFF2	-0.03421753	2674_1501_1479_H09_033.fsa	IMG_2323.JPG	218	1	62	1.792391689	0.909564893	-0.041166311	16.7	2571	3.410102077	61	104.9	4.080124465	0.075079132	2.020775488	Vosso	Wild	17	K16	V10	V2	10.3282	1.014024639	Vosso_1	Male
-0.007642845	041807D70F	0.01087042	2657_1479_89_C12_046.fsa	IMG_2246.JPG	150	1	74	1.86923172	1.561774946	0.193618452	22	4416	3.645029065	125	159.6	3.614130435	0.075453295	2.203032887	Hybrid_FM	Hybrid	48	K48	M15	F7	14.3963	1.158250888	Hybrid_FM_1	Male
-0.010407866	4.18E+260	0.09148653	2683_1552_2167_F01_003.fsa	IMG_9867.JPG	328	1	56	1.748188027	0.944954979	-0.024588882	13.5	1990	3.298853076	30	86.3	4.336683417	0.076444724	1.936010796	Vosso	Wild	17	K18	V12	V4	10.3964	1.016882981	Vosso_1	Male
-0.053486925	041818977D	0.19226718	2674_1501_1495_H11_041.fsa	IMG_0027.JPG	23	1	62	1.792391689	1.532210377	0.185318399	15.4	2321	3.36567514	40	97.4	4.19646704	0.077258457	1.988558957	Arna	Wild	1	K1	A5	A1	10.5784	1.024419985	Arna_1	Male
-0.015004209	041818D589	-0.201868068	2673_1500_1373_D08_029.fsa	IMG_2283.JPG	183	1	69	1.838849091	0.805144155	-0.094126356	16.3	3466	3.539828558	53	133	3.837276399	0.077719518	2.123851641	Hybrid_FM	Hybrid	48	K48	M15	F7	13.0647	1.116099442	Hybrid_FM_1	Male
0.003320197	041818D513	-0.162515817	2669_1497_1080_H06_017.fsa	IMG_9838.JPG	305	1	73	1.86332286	1.013082634	0.005644871	21	3852	3.585686278	103	144.5	3.751298027	0.078232138	2.159867847	Hybrid_MF	Hybrid	37	K53	F18	M8	14.5361	1.162447902	Hybrid_MF_1	Male
-0.054681443	041807EF53	0.088991959	2658_1487_222_C05_022.fsa	IMG_2166.JPG	84	1	40	1.602059991	0.409417864	-0.387833212	16.3	646	2.810232518	51	36.3	5.619195046	0.078636333	1.559906625	Figgjo	Wild	47	K23	F10	F1	6.3868	0.805283317	Figgjo_1	Male
-0.049062929	041807F7D8	-0.046554932	2664_1493_673_G02_002.fsa	IMG_2281.JPG	181	1	60	1.77815125	0.815343432	-0.088659423	22.6	2192	3.34084055	135	93.7	4.274635036	0.079666323	1.971739591	Hybrid_FM	Hybrid	48	K40	M13	F5	10.2929	1.012537753	Hybrid_FM_1	Male
-0.002154529	041818D709	0.205538601	2670_1498_1137_C02_006.fsa	IMG_3116.JPG	93	2	64	1.806179974	1.708556273	0.232629287	12.8	2755	3.440121603	25	112	4.065335753	0.080280197	2.049218023	Vosso	Wild	17	K19	V13	V5	12.34641475	1.091540862	Vosso_2	Male
-0.023834975	041818B553	NA	2675_1532_1605_H01_001.fsa	IMG_2334.JPG	229	1	64	1.806179974	NA	NA	18	2515	3.400537989	65	104.5	4.155069583	0.080824563	2.01911629	Arna	Wild	5	K5	A9	A3	11.7452	1.069860416	Arna_1	Male
-0.006170302	418081360	-0.054838104	NA	IMG_2249.JPG	153	1	59	1.770852012	0.767427932	-0.114962398	14.9	1969	3.294245716	40	86.5	4.393092941	0.081017107	1.937016107	Figgjo	Wild	47	K47	F17	F7	11.1448	1.047072279	Figgjo_1	Male
0.010585755	418081230	-0.118217944	2661_1490_456_B11_047.fsa	IMG_0034.JPG	30	1	57	1.755874856	0.609092569	-0.215316699	15	1881	3.274388796	36	83.5	4.439128123	0.081060936	1.921686475	Arna	Wild	5	K5	A9	A3	11.1347	1.04667852	Arna_1	Male
0.068024755	041818962C	0.001865714	2670_1498_1171_E06_020.fsa	IMG_9906.JPG	362	1	50	1.698970004	0.581145123	-0.235715402	17.3	1083	3.034628457	58	54.5	5.032317636	0.081396236	1.736396502	Arna	Wild	4	K4	A8	A2	10.9385	1.038957771	Arna_1	Male
0.007935909	041818D436	0.01154017	2669_1497_1060_C04_014.fsa	IMG_2863.JPG	48	2	81	1.908485019	1.955211553	0.291193755	19.6	6130	3.787460475	89	209	3.409461664	0.082294622	2.320146286	Hybrid_FM	Hybrid	52	K52	M16	F8	16.5492081	1.218777217	Hybrid_FM_2	Male
-0.074225338	04181899AB	NA	2684_1553_2260_F01_003.fsa	IMG_0712.JPG	48	3	101	2.004321374	NA	NA	17.7	9980	3.999130541	60	305	3.056112224	0.082570722	2.484299839	Vosso	Wild	17	K17	V11	V3	17.63416167	1.246354818	Vosso_3	Male
-0.008686071	041818B6B8	0.019769426	2673_1500_1364_C07_030.fsa	IMG_2212.JPG	122	1	57	1.755874856	0.836894417	-0.077329329	18.8	1867	3.271144318	84	83.7	4.483128013	0.084611832	1.922725458	Arna	Wild	1	K1	A5	A1	10.6514	1.027406694	Arna_1	Male
-0.040749219	4.18E+62	-0.061702776	2672_1499_1309_B12_047.fsa	IMG_2294.JPG	192	1	77	1.886490725	1.457649041	0.163652971	19.1	4694	3.671543085	83	170.9	3.640818066	0.084635005	2.232742063	Hybrid_MF	Hybrid	41	K49	F17	M7	13.9607	1.144907195	Hybrid_MF_1	NA
-0.064722966	0418080A0C	-0.340265934	2659_1487_255_E09_036.fsa	IMG_2324.JPG	219	1	73	1.86332286	0.672813588	-0.172105246	20.5	3904	3.591509809	100	148.2	3.796106557	0.084703849	2.170848204	Hybrid_MF	Hybrid	37	K49	F17	M7	12.4281	1.094404739	Hybrid_MF_1	Male
-0.064246626	041807D671	-0.213303442	2662_1491_534_A09_040.fsa	IMG_2154.JPG	72	1	66	1.819543936	0.702714921	-0.153220825	18.5	2772	3.442793226	71	113.7	4.101731602	0.084754237	2.055760465	Vosso	Wild	17	K17	V11	V3	11.0854	1.044751369	Vosso_1	Male
-0.035059246	418080965	-0.034593498	2657_1486_99_E01_004.fsa	IMG_2264.JPG	168	1	60	1.77815125	0.838111908	-0.076697989	16.7	2478	3.394101302	63	104.4	4.213075061	0.085392131	2.018700499	Hybrid_FM	Hybrid	48	K48	M15	F7	10.6302	1.026541436	Hybrid_FM_1	Male
-0.0127616	041818CFA6	0.124551009	2676_1532_1651_G07_026.fsa	IMG_0045.JPG	41	1	63	1.799340549	1.363819966	0.134757044	16.4	2234	3.349083169	51	96.8	4.333034915	0.087420556	1.985875357	Hybrid_FM	Hybrid	24	K32	M11	F3	11.8332	1.073102205	Hybrid_FM_1	Male
0.050537232	041818AFCE	0.245801776	2682_1551_2135_F09_035.fsa	IMG_3062.JPG	50	2	92	1.963787827	4.591797394	0.661982717	18.8	8435	3.926085087	77	271	3.212803794	0.087792823	2.432969291	Hybrid_FM	Hybrid	32	K52	M16	F8	21.12048303	1.324703846	Hybrid_FM_2	Male
0.013687086	04180806B9	-0.157516533	2684_1553_2272_B03_015.fsa	IMG_9878.JPG	339	1	56	1.748188027	0.532608453	-0.273591945	16.2	1808	3.257198426	50	82.3	4.55199115	0.088083283	1.915399835	Vosso	Wild	18	K16	V10	V2	10.9895	1.040977933	Vosso_1	Male
-0.019417843	041818851E	0.041788062	2677_1537_1758_D09_037.fsa	IMG_2290.JPG	188	1	66	1.819543936	1.264359801	0.101870679	23.2	2724	3.435207103	145	113.1	4.151982379	0.088329642	2.053462605	Hybrid_FM	Hybrid	40	K40	M13	F5	12.2908	1.089580152	Hybrid_FM_1	Female
0.047339106	041818A130	0.072364927	2677_1537_1706_G02_002.fsa	IMG_9861.JPG	324	1	66	1.819543936	1.356586665	0.132447544	18.9	3196	3.504606771	87	128.2	4.01126408	0.089025024	2.107888025	Hybrid_MF	Hybrid	29	K29	F12	M2	14.333	1.156337101	Hybrid_MF_1	Male
-0.000298762	041808075D	-0.013515357	2660_1488_348_D09_037.fsa	IMG_9865.JPG	327	1	54	1.73239376	0.678293332	-0.168582452	15.5	1425	3.153814864	45	68.6	4.814035088	0.089048333	1.836324116	Arna	Wild	2	K2	A6	A1	10.2072	1.008906624	Arna_1	Male
0.031668746	041818CCCE	-0.060419585	2672_1499_1303_D11_045.fsa	IMG_9938.JPG	392	1	64	1.806179974	0.926128186	-0.033328898	19	2708	3.43264866	90	112.8	4.165435746	0.089156914	2.0523091	Arna	Wild	5	K5	A9	A3	13.3464	1.125364137	Arna_1	Male
0.055157006	041818B49E	0.104946247	2679_1538_1852_E09_036.fsa	IMG_9921.JPG	376	1	56	1.748188027	0.974699704	-0.011129166	17.4	1756	3.244524512	57	80.7	4.595671982	0.089369276	1.906873535	Arna	Wild	2	K2	A6	A1	12.0906	1.082447853	Arna_1	Male
-0.017943859	041818D893	-0.038782764	2678_1538_1796_C02_006.fsa	IMG_2174.JPG	92	1	54	1.73239376	0.639956038	-0.193849859	19	1457	3.163459552	78	69.9	4.79752917	0.089734362	1.844477176	Arna	Wild	2	K2	A6	A1	9.8008	0.991261527	Arna_1	Male
0.040288835	041807D667	-0.049446293	2684_1552_2243_D11_045.fsa	IMG_9836.JPG	303	1	53	1.72427587	0.596273878	-0.224554216	14.8	1457	3.163459552	39	69.9	4.79752917	0.089734362	1.844477176	Vosso	Wild	16	K17	V11	V3	10.9698	1.04019871	Vosso_1	Male
0.023581582	041807D366	-0.116817725	2655_1479_8_A02_008.fsa	IMG_9932.JPG	386	1	58	1.763427994	0.637866996	-0.195269868	15.9	2128	3.327971624	53	93.8	4.407894737	0.090092844	1.972202838	Arna	Wild	6	K6	A10	A4	11.7037	1.068323181	Arna_1	Male
-0.005651665	041818B5FA	-0.086498915	2676_1532_1625_E04_012.fsa	IMG_2354.JPG	248	1	69	1.838849091	1.050129352	0.021242798	21.2	3598	3.556061159	116	141	3.918843802	0.090519519	2.149219113	Hybrid_FM	Hybrid	44	K44	M14	F6	13.3491	1.125451986	Hybrid_FM_1	Male
-0.03362868	041807D492	NA	2664_1493_710_D07_029.fsa	IMG_9999- FISH 491 (1STH).JPG	444	1	64	1.806179974	NA	NA	16.2	2873	3.458335626	46	118.8	4.13505047	0.091777104	2.074816441	Hybrid_MF	Hybrid	37	K29	F12	M2	11.4833	1.060066711	Hybrid_MF_1	Male
-0.03362868	041807D492	NA	2664_1493_710_D07_029.fsa	IMG_0001. FISH 496 (2ND - NEW CAMERA).JPG	0	1	64	1.806179974	NA	NA	16.2	2873	3.458335626	46	118.8	4.13505047	0.091777104	2.074816441	Hybrid_MF	Hybrid	37	K29	F12	M2	11.4833	1.060066711	Hybrid_MF_1	Male
-0.021989868	041818D58C	0.038260395	2672_1500_1327_D02_005.fsa	IMG_2338.JPG	233	1	62	1.792391689	1.074760296	0.031311614	18.9	2650	3.423245874	90	112	4.226415094	0.093345584	2.049218023	Vosso	Wild	18	K18	V12	V4	11.3741	1.055917042	Vosso_1	Male
0.043347111	041807E3B6	0.410733687	2655_1479_66_C09_038.fsa	IMG_0009.JPG	8	1	60	1.77815125	2.336841172	0.368629196	16.9	2211	3.344588743	56	97.5	4.409769335	0.094029453	1.989004616	Vosso	Wild	15	K17	V11	V3	12.7335	1.104947793	Vosso_1	Male
-0.078882949	041807EAEE	-0.135806824	2655_1479_35_D05_021.fsa	IMG_2150.JPG	69	1	74	1.86923172	1.114143696	0.046941207	19.5	4012	3.603360924	96	155	3.863409771	0.09501207	2.190331698	Hybrid_FM	Hybrid	24	K24	M9	F1	12.2183	1.087010784	Hybrid_FM_1	Male
0.098881291	041807C964	-0.103688083	2665_1493_734_E10_036.fsa	IMG_9987.JPG	435	1	55	1.740362689	0.576657449	-0.239082094	15	1702	3.230959556	40	80.1	4.706227967	0.096630405	1.903632516	Arna	Wild	5	K5	A9	A3	13.0982	1.117211618	Arna_1	Male
0.002139573	041807D988	-0.032115009	2662_1491_487_B03_015.fsa	IMG_9794.JPG	267	1	59	1.770852012	0.808650198	-0.092239303	17.5	2005	3.302114377	58	91.1	4.543640898	0.097427367	1.959518377	Vosso	Wild	17	K17	V11	V3	11.3601	1.055382154	Vosso_1	Male
-0.03016159	0418188ADE	0.049389494	2684_1553_2315_E08_028.fsa	IMG_9834.JPG	301	1	52	1.716003344	0.714264374	-0.146141011	18.1	1562	3.19368103	72	75.2	4.814340589	0.098077203	1.876217841	Arna	Wild	1	K1	A5	A1	9.1259	0.960275706	Arna_1	Male
0.031233692	041818C7E7	-0.065305865	2671_1499_1222_A01_008.fsa	IMG_9996.JPG	441	1	69	1.838849091	1.102645344	0.042435848	16.1	3316	3.520614522	52	134.8	4.065138721	0.098433502	2.129689892	Vosso	Wild	17	K19	V13	V5	14.5324	1.162337343	Vosso_1	Male
0.076923277	041807F00C	-0.106813011	2660_1488_336_H07_025.fsa	IMG_9946.JPG	399	1	58	1.763427994	0.652731911	-0.185265155	17	1749	3.242789809	58	82.2	4.699828473	0.098710586	1.914871818	Figgjo	Wild	47	K47	F17	F7	13.2332	1.121664876	Figgjo_1	Male
-0.06285143	041807CA1F	-0.20316168	2655_1479_27_D04_013.fsa	IMG_2363.JPG	255	1	68	1.832508913	0.774333207	-0.111072116	16.7	3244	3.511080846	67	132.8	4.093711467	0.099322769	2.123198075	Hybrid_FM	Hybrid	44	K44	M14	F6	11.5078	1.060992305	Hybrid_FM_1	Male
-0.136520948	041807F176	-0.165347814	2660_1488_345_A09_040.fsa	IMG_2256.JPG	160	1	42	1.62324929	0.257120996	-0.589862458	15.1	661	2.820201459	43	38.8	5.8698941	0.099843362	1.588831726	Arna	Wild	4	K3	A7	A2	5.5938	0.747706935	Arna_1	Male
0.082253659	041818A086	0.035790054	2678_1537_1782_E12_044.fsa	IMG_9894.JPG	350	1	52	1.716003344	0.692244556	-0.159740451	19	1390	3.1430148	76	69.1	4.971223022	0.1005638	1.839478047	Arna	Wild	2	K2	A6	A1	11.822	1.072690955	Arna_1	Male
-0.022753019	041807F44C	-0.113045441	2667_1496_945_F01_003.fsa	IMG_2192.JPG	107	1	65	1.812913357	0.852448416	-0.069331892	16	2856	3.455758203	42	121.1	4.240196078	0.102100277	2.083144143	Vosso	Wild	22	K20	V14	V6	11.9854	1.078652533	Vosso_1	Male
-0.032287485	041818D8D9	NA	2682_1551_2083_A03_016.fsa	IMG_0718.JPG	50	3	103	2.012837225	NA	NA	15.4	10800	4.033423755	43	340	3.148148148	0.10319959	2.531478917	Arna	Wild	4	K5	A9	A3	19.86295565	1.298043873	Arna_3	Male
0.018948475	041807D7B0	0.132088378	2661_1490_462_H11_041.fsa	IMG_2261.JPG	165	1	59	1.770852012	1.180223028	0.071964084	19.5	2570	3.409933123	97	111.9	4.354085603	0.103264537	2.048830087	Hybrid_MF	Hybrid	45	K41	F15	M5	11.8084	1.072191056	Hybrid_MF_1	Male
0.068522655	418081724	-0.013508737	2667_1496_941_B01_007.fsa	IMG_9928.JPG	383	1	47	1.672097858	0.481471118	-0.31742976	18.1	1135	3.054995862	61	59.5	5.242290749	0.103748015	1.774516966	Hybrid_MF	Hybrid	37	K37	F14	M4	10.202	1.008685319	Hybrid_MF_1	Male
-0.014633988	0418081D6E	0.25911473	2664_1493_674_H02_001.fsa	IMG_3079.JPG	96	2	81	1.908485019	3.45754877	0.538768315	15.7	6435	3.808548551	46	228	3.543123543	0.103756547	2.357934847	Vosso	Wild	15	K22	V16	V8	15.7111263	1.19620732	Vosso_2	Male
-0.018224387	041818824A	-0.151251607	2669_1497_1042_A02_008.fsa	IMG_9820.JPG	290	1	61	1.785329835	0.667368717	-0.175634155	18.1	2415	3.382917135	69	106.8	4.422360248	0.103921798	2.028571253	Vosso	Wild	15	K15	V9	V1	11.2615	1.051596241	Vosso_1	Male
0.077987803	041818835B	-0.027087645	2670_1498_1170_D06_021.fsa	IMG_9890.JPG	347	1	59	1.770852012	0.81806547	-0.087211938	14	1977	3.296006669	33	91.5	4.628224583	0.104058744	1.961421094	Figgjo	Wild	47	K43	F16	F6	13.5279	1.131230384	Figgjo_1	Male
-0.02987507	418081918	0.116136525	2662_1491_489_D03_013.fsa	IMG_2216.JPG	125	1	39	1.591064607	0.409417864	-0.387833212	16	639	2.805500858	50	38.2	5.978090767	0.104456377	1.582063363	Arna	Wild	4	K4	A8	A2	6.569	0.817499262	Arna_1	Male
-0.067094836	041818D03E	-0.050902139	2672_1500_1328_E02_004.fsa	IMG_2222.JPG	130	1	55	1.740362689	0.651184194	-0.186296149	18.3	1662	3.220631019	75	80.3	4.831528279	0.105709909	1.904715545	Arna	Wild	6	K6	A10	A4	8.9379	0.951235491	Arna_1	Male
-0.049047208	041808011A	NA	2666_1494_833_C11_046.fsa	IMG_2819.JPG	78	2	76	1.880813592	NA	NA	19	6015	3.779235632	80	218	3.624272652	0.1069726	2.338456494	Vosso	Wild	15	K15	V9	V1	13.493	1.13010852	Vosso_2	Male
0.01892707	04181898DA	0.031414235	2671_1498_1221_H12_041.fsa	IMG_9887.JPG	344	1	63	1.799340549	1.100576588	0.04162027	17	2515	3.400537989	55	111	4.413518887	0.107031252	2.045322979	Figgjo	Wild	51	K47	F17	F7	12.7289	1.104790875	Figgjo_1	Male
-0.027448957	041818AB8D	0.117485571	2683_1552_2209_A07_032.fsa	IMG_3016.JPG	7	2	99	1.995635195	4.09532967	0.612288868	18	7780	3.890979597	66	267	3.431876607	0.108513876	2.426511261	Arna	Wild	5	K5	A9	A3	19.19486051	1.28318496	Arna_2	Male
0.063354042	418188589	0.002250393	2680_1539_1969_D12_045.fsa	IMG_9998.JPG	443	1	79	1.897627091	1.79928	0.255098753	21.8	5294	3.723783937	118	198.4	3.747638836	0.108989128	2.297541668	Hybrid_MF	Hybrid	49	K49	F17	M7	18.271	1.261762318	Hybrid_MF_1	Male
0.092031396	418188746	0.110542844	2671_1499_1263_C06_022.fsa	IMG_9912.JPG	367	1	51	1.707570176	0.783778195	-0.105806823	17.4	1419	3.151982395	65	71.6	5.045806906	0.109055958	1.854913022	Hybrid_FM	Hybrid	52	K52	M16	F8	11.8253	1.072812167	Hybrid_FM_1	Male
0.001343135	041818BED1	0.227056402	2683_1552_2185_H03_009.fsa	IMG_2828.JPG	71	2	99	1.995635195	5.270595645	0.721859699	21.8	10155	4.006679928	119	329	3.239783358	0.109621956	2.517195898	Hybrid_MF	Hybrid	53	K53	F18	M8	20.51053799	1.311977052	Hybrid_MF_2	Male
-0.050620433	0418188B37	-0.17600241	2680_1539_1958_A11_048.fsa	IMG_2322.JPG	217	1	68	1.832508913	0.824303519	-0.083912846	17.4	2967	3.472317546	60	127.1	4.283788338	0.110281247	2.104145551	Vosso	Wild	18	K22	V16	V8	11.8365	1.073223302	Vosso_1	Male
-0.040965952	418188366	-0.084207758	NA	IMG_9804.JPG	277	1	71	1.851258349	1.132841068	0.054168985	21.9	3824	3.582517884	125	154.9	4.050732218	0.110868717	2.190051418	Hybrid_MF	Hybrid	29	K53	F18	M8	12.7159	1.104347104	Hybrid_MF_1	Male
0.001795238	041807C9BC	NA	2658_1487_220_A05_024.fsa	IMG_3072.JPG	86	2	74	1.86923172	NA	NA	14.3	5120	3.709269961	42	195	3.80859375	0.112718962	2.290034611	Vosso	Wild	15	K16	V10	V2	14.71258453	1.167688971	Vosso_2	Male
0.069659279	0418081C6C	0.120183848	2660_1490_391_G02_002.fsa	IMG_2878.JPG	19	2	107	2.029383778	4.992327574	0.698303074	21.5	15590	4.192846115	125	463	2.96985247	0.113874999	2.665580991	Farmed	Domesticated	46	K46	M14	M6	26.23841007	1.418937515	Farmed_2	Male
2.54E-05	041818A2D1	0.033120298	2685_1553_2330_E10_036.fsa	IMG_2240.JPG	144	1	81	1.908485019	2.054820463	0.312773882	24.2	6160	3.789580712	181	225.7	3.663961039	0.114038383	2.353531559	Hybrid_MF	Hybrid	37	K41	F15	M5	16.2505	1.210866728	Hybrid_MF_1	Male
-0.034926635	04180818A3	0.028559297	2666_1495_863_C03_014.fsa	IMG_2365.JPG	257	1	48	1.681241237	0.558741272	-0.252789248	15.2	977	2.989894564	37	54.3	5.557830092	0.11443307	1.73479983	Figgjo	Wild	23	K23	F10	F1	8.2358	0.915705792	Figgjo_1	Male
-0.035535188	041807E475	0.028218769	2655_1479_80_A11_048.fsa	IMG_2292.JPG	190	1	64	1.806179974	1.135819854	0.055309456	17	2595	3.414137362	58	115.9	4.46628131	0.115262914	2.064083436	Hybrid_FM	Hybrid	48	K40	M13	F5	11.433	1.058160203	Hybrid_FM_1	Male
-0.046401436	041807FB5F	-0.155793883	2668_1496_977_H05_017.fsa	IMG_2223.JPG	131	1	67	1.826074803	0.832552523	-0.079588359	17.8	3354	3.525563058	69	141.5	4.218843172	0.115668835	2.15075644	Hybrid_FM	Hybrid	40	K24	M9	F1	11.751	1.070074826	Hybrid_FM_1	Male
0.051199371	041818A7C0	NA	2674_1531_1519_A03_016.fsa	IMG_2851.JPG	26	2	94	1.973127854	NA	NA	26.3	13983	4.145600358	211	429	3.068011156	0.117329521	2.632457292	Farmed	Domesticated	54	K54	M16	M8	21.6800821	1.336060922	Farmed_2	Male
-0.044758971	041818AF15	-0.025121647	2683_1552_2229_E09_036.fsa	IMG_2251.JPG	155	1	58	1.763427994	0.787818563	-0.10357379	17.4	1847	3.266466895	60	89.5	4.845695723	0.117330725	1.951823035	Arna	Wild	3	K3	A7	A2	9.9996	0.999982628	Arna_1	Male
-0.033306034	041807DA33	-0.103496617	2660_1490_381_E01_004.fsa	IMG_2359.JPG	252	1	60	1.77815125	0.715152879	-0.145601109	16	2214	3.345177617	47	103.1	4.656729901	0.117827589	2.013258665	Vosso	Wild	17	K15	V9	V1	10.6732	1.028294648	Vosso_1	Male
0.051005858	041818A07C	0.110396742	2669_1497_1068_D05_021.fsa	IMG_3082.JPG	24	2	105	2.021189299	4.658928686	0.668286063	26.8	15050	4.1775365	241	455	3.023255814	0.118158289	2.658011397	Farmed	Domesticated	54	K50	M15	M7	24.5980615	1.390900883	Farmed_2	Male
0.032491281	041807F0BF	0.250251133	2684_1552_2251_D12_045.fsa	IMG_0008.JPG	7	1	53	1.72427587	1.188894204	0.07514321	15.7	1547	3.189490314	44	78.2	5.054945055	0.118310617	1.893206753	Figgjo	Wild	47	K43	F16	F6	10.7746	1.032401156	Figgjo_1	Male
-0.013346522	041807D66F	0.042325892	2667_1495_886_C06_022.fsa	IMG_2364.JPG	256	1	54	1.73239376	0.771362989	-0.112741203	17.3	1274	3.105169428	60	67.3	5.282574568	0.118401149	1.828015064	Vosso	Wild	17	K17	V11	V3	9.9051	0.995858864	Vosso_1	Male
0.000513744	041807CC29	-0.033574717	2655_1479_17_B03_015.fsa	IMG_2153.JPG	71	1	68	1.832508913	1.144233997	0.058514847	22.8	3232	3.509471352	142	138.4	4.282178218	0.118506873	2.14113609	Hybrid_FM	Hybrid	40	K48	M15	F7	13.3155	1.124357479	Hybrid_FM_1	Male
-0.037952737	041818C410	-0.035919242	2674_1501_1473_B09_039.fsa	IMG_2178.JPG	95	1	54	1.73239376	0.644189531	-0.190986337	15.3	1605	3.205475037	46	80.7	5.028037383	0.119601838	1.906873535	Figgjo	Wild	23	K43	F16	F6	9.3595	0.971252649	Figgjo_1	Male
-0.002061361	041818CF24	0.057748477	2679_1539_1881_C01_006.fsa	IMG_2971.JPG	6	2	86	1.934498451	2.521285576	0.401622039	17	6515	3.81391442	60	239	3.668457406	0.120065282	2.378397901	Arna	Wild	5	K5	A9	A3	17.32076288	1.238567016	Arna_2	Male
-0.02430955	0418188A27	-0.144785933	2671_1499_1244_H03_009.fsa	IMG_2312.JPG	208	1	63	1.799340549	0.733533752	-0.134579898	19.7	2752	3.43964843	93	122.7	4.458575581	0.120273073	2.088844563	Arna	Wild	2	K2	A6	A1	11.5227	1.061554255	Arna_1	Male
-0.043956347	041818A29D	-0.108275561	2668_1497_1037_D01_005.fsa	IMG_2208.JPG	119	1	66	1.819543936	0.894967071	-0.048192944	21.5	2893	3.461348434	109	127.9	4.421016246	0.121498656	2.106870544	Hybrid_MF	Hybrid	49	K37	F14	M4	11.6156	1.065041648	Hybrid_MF_1	Male
-0.076904156	041818C0A5	-0.0657135	2675_1531_1559_B08_031.fsa	IMG_2291.JPG	189	1	54	1.73239376	0.601477526	-0.220780595	17.9	1600	3.204119983	74	81.1	5.06875	0.122798256	1.909020854	Arna	Wild	6	K6	A10	A4	8.5566	0.93230123	Arna_1	Male
0.048952601	041818B6C0	0.1228902	2671_1499_1260_H05_017.fsa	IMG_9957.JPG	409	1	55	1.740362689	0.971619427	-0.01250381	19.8	1961	3.292477594	95	95.1	4.849566548	0.123550418	1.978180517	Hybrid_MF	Hybrid	41	K37	F14	M4	11.6757	1.067282928	Hybrid_MF_1	Male
0.088920297	0418081AE7	0.100136211	2665_1493_752_G12_042.fsa	IMG_9926.JPG	381	1	67	1.826074803	1.500865364	0.176341735	21	3328	3.522183318	113	143.3	4.305889423	0.123775219	2.15624619	Hybrid_MF	Hybrid	25	K53	F18	M8	16.0471	1.205396559	Hybrid_MF_1	Male
0.037567623	041807CC2D	0.071663168	2663_1492_611_G06_018.fsa	IMG_9897.JPG	353	1	55	1.740362689	0.863513551	-0.063730843	18.2	1695	3.229169703	71	85.1	5.020648968	0.124313174	1.92992956	Figgjo	Wild	23	K39	F15	F5	11.3736	1.05589795	Figgjo_1	Male
0.06453438	418188357	-0.177779437	2673_1500_1387_B10_039.fsa	IMG_9927.JPG	382	1	64	1.806179974	0.706823938	-0.150688751	19.6	2750	3.439332694	88	124.1	4.512727273	0.125444737	2.093771781	Arna	Wild	2	K2	A6	A1	14.3956	1.158229771	Arna_1	Male
0.057899565	041818A363	0.033216241	2669_1497_1119_G11_042.fsa	IMG_9857.JPG	321	1	41	1.612783857	0.382706055	-0.417134667	14.5	714	2.853698212	34	43.7	6.120448179	0.125559493	1.640481437	Figgjo	Wild	55	K23	F10	F1	8.5142	0.930143848	Figgjo_1	Male
0.053761949	041818A63E	-0.084006507	2677_1537_1710_D03_013.fsa	IMG_9965.JPG	415	1	50	1.698970004	0.476883588	-0.321587624	14.1	1158	3.063708559	29	63.6	5.492227979	0.125942693	1.803457116	Figgjo	Wild	47	K47	F17	F7	10.5851	1.024694965	Figgjo_1	Male
0.039486587	04180806B3	-0.168067603	2662_1491_560_D12_045.fsa	IMG_9915.JPG	370	1	74	1.86923172	1.034380748	0.014680429	19.8	4458	3.649140064	93	181.9	4.08030507	0.129070323	2.259832699	Hybrid_FM	Hybrid	44	K44	M14	F6	16.0465	1.20538032	Hybrid_FM_1	Male
0.040758315	041807E470	0.159964326	2666_1495_870_B04_015.fsa	IMG_2996.JPG	28	2	103	2.012837225	4.980061244	0.697234684	23.5	12205	4.086537784	155	397	3.25276526	0.129389675	2.598790507	Farmed	Domesticated	50	K54	M16	M8	23.50118022	1.371089673	Farmed_2	Male
0.015217172	418188227	0.014781086	2671_1499_1235_G02_002.fsa	IMG_9809.JPG	281	1	47	1.672097858	0.513878045	-0.289139937	16.5	1131	3.053462605	49	63	5.570291777	0.129758664	1.799340549	Arna	Wild	5	K5	A9	A3	9.0236	0.955379836	Arna_1	Unconfirmed
0.072445401	0418081BB6	0.09573255	2658_1487_226_G05_018.fsa	IMG_9896.JPG	352	1	66	1.819543936	1.431578501	0.155815168	16.3	3098	3.491081413	54	137.8	4.448030988	0.130857708	2.139249218	Vosso	Wild	17	K18	V12	V4	15.186	1.181443396	Vosso_1	Male
0.01369982	0418188DBB	-0.140827731	2680_1540_1994_F03_011.fsa	IMG_9923.JPG	378	1	44	1.643452676	0.305164636	-0.515465796	17.2	956	2.980457892	57	55.6	5.815899582	0.132014014	1.745074792	Arna	Wild	4	K4	A8	A2	8.338	0.921061891	Arna_1	Male
0.047441961	418080120	-0.145266787	NA	IMG_2866.JPG	18	2	107	2.029383778	2.70927094	0.432852439	22.5	7156	3.854670332	161	268	3.745108999	0.138248469	2.428134794	Farmed	Domesticated	46	K46	M14	M6	24.9298805	1.396720197	Farmed_2	Male
0.03659178	041818CA6C	0.08814381	2670_1498_1196_F09_035.fsa	IMG_9830.JPG	298	1	68	1.832508913	1.514374802	0.180233375	21.9	3532	3.548020695	128	155.2	4.394110985	0.138417145	2.190891717	Hybrid_FM	Hybrid	32	K48	M15	F7	14.4689	1.160435515	Hybrid_FM_1	Male
0.002105358	0418189CF2	0.105647461	2677_1537_1751_E08_028.fsa	IMG_0733.JPG	55	3	104	2.017033339	4.500666825	0.653276864	25.9	12870	4.109578547	224	423	3.286713287	0.139101105	2.626340367	Farmed	Domesticated	54	K54	M16	M8	21.73909893	1.337241539	Farmed_3	Male
0.045927405	041807EF43	-0.020678701	2683_1552_2220_D08_029.fsa	IMG_2987.JPG	20	2	103	2.012837225	3.285425748	0.516591656	24.2	14090	4.148910993	174	454	3.222143364	0.139364949	2.657055853	Farmed	Domesticated	54	K46	M14	M6	23.78256889	1.376258763	Farmed_2	Male
0.001523656	04180811A3	0.227850449	2667_1495_932_A12_048.fsa	IMG_2993.JPG	62	2	62	1.792391689	1.663036069	0.220901669	14.2	3180	3.50242712	31	144	4.528301887	0.141187002	2.158362492	Hybrid_MF	Hybrid	49	K37	F14	M4	12.00689094	1.079430566	Hybrid_MF_2	Male
0.005915085	041807EBA2	0.233042136	2667_1495_894_C07_030.fsa	IMG_2951.JPG	27	2	95	1.977723605	4.826437257	0.683626665	24.5	10815	4.034026524	174	373	3.448913546	0.142962834	2.571708832	Farmed	Domesticated	54	K54	M16	M8	19.77147495	1.296039069	Farmed_2	Male
-0.061687308	041818D706	-0.077206802	2670_1498_1129_C01_006.fsa	IMG_2203.JPG	115	1	50	1.698970004	0.484408864	-0.314787918	18	1227	3.088844563	73	69.2	5.639771801	0.143131081	1.840106094	Arna	Wild	4	K6	A10	A4	8.1142	0.909245708	Arna_1	Male
-0.023552101	041818B6C2	0.223361839	2676_1532_1623_C04_014.fsa	IMG_2965.JPG	38	2	66	1.819543936	1.920633309	0.283444456	17.2	3500	3.544068044	58	156	4.457142857	0.143710215	2.193124598	Figgjo	Wild	47	K47	F17	F7	12.17435311	1.085445894	Figgjo_2	Male
-0.005318291	041807CBC5	-0.076925065	2662_1491_542_A10_040.fsa	IMG_9814.JPG	286	1	64	1.806179974	0.891590888	-0.049834379	16.8	2749	3.43917474	58	130.2	4.736267734	0.14640623	2.114610984	Arna	Wild	5	K5	A9	A3	12.2568	1.0883771	Arna_1	Male
0.006926703	04181887F4	0.059520025	2685_1553_2325_H09_033.fsa	IMG_2872.JPG	72	2	106	2.025305865	4.242013152	0.627572011	21.7	13315	4.124341171	121	443	3.327074728	0.147735067	2.646403726	Hybrid_MF	Hybrid	53	K53	F18	M8	22.4665022	1.351535463	Hybrid_MF_2	Male
0.05655921	041808199B	0.37896401	2659_1487_282_H12_041.fsa	IMG_2902.JPG	0	2	54	1.73239376	1.674545355	0.223896915	11.6	1545	3.188928484	19	84	5.436893204	0.149818125	1.924279286	Arna	Wild	3	K3	A7	A2	11.63495199	1.065764596	Arna_2	Male
0.064653317	041818D2D0	0.098741421	2675_1531_1595_F12_043.fsa	IMG_9918.JPG	373	1	57	1.755874856	1.00378954	0.001642666	17.9	2014	3.304059466	67	103.2	5.124131082	0.150082777	2.013679697	Arna	Wild	1	K1	A5	A1	12.6109	1.100746082	Arna_1	Male
0.145739829	041818A1E8	0.252428425	2676_1532_1641_E06_020.fsa	IMG_3075.JPG	66	2	91	1.959041392	4.538284625	0.65689173	19.3	10475	4.020154032	85	372	3.551312649	0.152537189	2.57054294	Hybrid_MF	Hybrid	53	K45	F16	M6	25.96997107	1.414471466	Hybrid_MF_2	Unconfirmed
-0.063025246	04181887F0	0.008325404	2681_1540_2056_E11_044.fsa	IMG_2171.JPG	89	1	61	1.785329835	0.963702213	-0.016057144	16.9	2278	3.35755372	52	114.2	5.013169447	0.152653303	2.057666104	Vosso	Wild	15	K16	V10	V2	10.1577	1.006795382	Vosso_1	Male
-0.067737123	0418189DB7	-0.235487773	2676_1532_1667_G09_034.fsa	IMG_2149.JPG	68	1	75	1.875061263	0.915486175	-0.03834821	22.4	4430	3.646403726	126	191.2	4.316027088	0.152844017	2.281487888	Hybrid_FM	Hybrid	40	K40	M13	F5	12.7301	1.104831815	Hybrid_FM_1	Male
-0.089539554	041818C88E	NA	2671_1498_1207_B11_047.fsa	IMG_2841.JPG	79	2	70	1.84509804	NA	NA	17.4	4060	3.608526034	58	179	4.408866995	0.153534515	2.252853031	Vosso	Wild	22	K15	V9	V1	11.18715225	1.048719549	Vosso_2	Male
-0.006621519	041818B9A8	0.188186389	2668_1496_1023_F11_043.fsa	IMG_0038.JPG	34	1	50	1.698970004	0.892493933	-0.049394727	15.4	1466	3.16613397	44	81.4	5.552523874	0.153811025	1.910624405	Arna	Wild	2	K2	A6	A1	9.2111	0.964311497	Arna_1	Male
0.02672326	0418188E0D	0.08524793	2677_1537_1717_C04_014.fsa	IMG_2927.JPG	82	2	83	1.919078092	2.460667227	0.391052885	19.7	6405	3.806519134	88	255	3.981264637	0.153933078	2.40654018	Vosso	Wild	15	K15	V9	V1	17.77028221	1.249694325	Vosso_2	Male
-0.041699062	0418188BD2	-0.294687639	2680_1539_1923_F06_019.fsa	IMG_2253.JPG	157	1	77	1.886490725	0.852448416	-0.069331892	24	5636	3.750970984	187	232.4	4.123491838	0.156635053	2.366236124	Farmed	Domesticated	38	K38	M12	M4	13.9302	1.143957352	Farmed_1	Female
0.02395905	041818986A	0.192293771	2683_1552_2186_A04_016.fsa	IMG_3037.JPG	29	2	106	2.025305865	5.758982473	0.760345757	25	18270	4.261738547	194	581	3.180076628	0.159132809	2.764176132	Farmed	Domesticated	46	K54	M16	M8	23.36510892	1.36856781	Farmed_2	Male
0.02032335	041807F4FD	0.191468416	2666_1495_858_F02_003.fsa	IMG_3120.JPG	97	2	79	1.897627091	2.781741534	0.444316775	13.4	5125	3.70969387	44	218	4.253658537	0.16081265	2.338456494	Vosso	Wild	16	K22	V16	V8	16.5474709	1.218731626	Vosso_2	Male
0.029648397	041807DF88	0.061810366	2659_1487_281_G12_042.fsa	IMG_9842.JPG	307	1	53	1.72427587	0.770375464	-0.113297558	14.7	1464	3.165541077	38	82.7	5.648907104	0.161151155	1.91750551	Arna	Wild	3	K5	A9	A3	10.7043	1.029558272	Arna_1	Male
0.071538989	041808028E	-0.002944047	2660_1488_362_B11_047.fsa	IMG_9986.JPG	434	1	72	1.857332496	1.413930578	0.150428087	27.9	4014	3.603577368	112	181.4	4.51918286	0.163150082	2.258637283	Hybrid_FM	Hybrid	44	K44	M14	F6	16.742	1.223807338	Hybrid_FM_1	Male
-0.029385251	041807F0B9	NA	2685_1554_2397_A07_032.fsa	IMG_3053.JPG	75	2	97	1.986771734	NA	NA	20.2	10055	4.002382075	97	371	3.689706614	0.165127417	2.56937391	Hybrid_MF	Hybrid	29	K53	F18	M8	18.6680703	1.271099428	Hybrid_MF_2	Male
0.028015476	041808095F	-0.152183559	2668_1496_963_B04_015.fsa	IMG_9934.JPG	388	1	58	1.763427994	0.58798236	-0.230635703	18.8	1824	3.261024834	78	99.3	5.444078947	0.166670245	1.996949248	Vosso	Wild	16	K16	V10	V2	11.8238	1.072757075	Vosso_1	Male
0.044938757	041807DD89	0.200197001	2655_1479_31_H04_009.fsa	IMG_2948.JPG	5	2	84	1.924279286	3.302495751	0.518842268	13.9	6150	3.788875116	46	255	4.146341463	0.167593284	2.40654018	Arna	Wild	6	K5	A9	A3	18.78735	1.273865526	Arna_2	Male
-0.074742185	0418189A2F	0.005169232	2674_1501_1478_G09_034.fsa	IMG_0031.JPG	27	1	51	1.707570176	0.614921339	-0.211180436	16	1547	3.189490314	51	87.7	5.669036846	0.168103457	1.942999593	Arna	Wild	4	K4	A8	A2	8.0545	0.906038586	Arna_1	Male
0.03304488	041818D0BE	0.135881922	2668_1497_1035_B01_007.fsa	IMG_2930.JPG	46	2	95	1.977723605	3.858926	0.58646645	18.7	9685	3.986099625	77	364	3.758389262	0.169460955	2.561101384	Hybrid_FM	Hybrid	44	K44	M14	F6	21.04596597	1.323168864	Hybrid_FM_2	Male
0.015283884	041818A165	0.133269809	2681_1540_2020_A07_032.fsa	IMG_9899.JPG	355	1	48	1.681241237	0.711084584	-0.148078737	18.8	1175	3.070037867	74	71.2	6.059574468	0.170065346	1.852479994	Arna	Wild	6	K4	A8	A2	9.2452	0.965916311	Arna_1	Male
-0.016203714	0418188CF1	0.303304924	2671_1499_1253_A05_024.fsa	IMG_3028.JPG	3	2	72	1.857332496	2.862048956	0.456677058	16	3705	3.568788212	47	174	4.696356275	0.17199622	2.240549248	Arna	Wild	4	K4	A8	A2	13.67932396	1.136064635	Arna_2	Male
-0.04483281	041807C875	-0.072277113	2683_1552_2215_G07_026.fsa	IMG_2299.JPG	197	1	58	1.763427994	0.706758017	-0.150729256	14.8	1853	3.267875419	36	102.3	5.520777118	0.174292828	2.009875634	Arna	Wild	4	K4	A8	A2	9.9979	0.999908789	Arna_1	Male
0.060795158	041818BB12	0.126798492	2671_1499_1241_E03_012.fsa	IMG_3059.JPG	51	2	108	2.033423755	5.186702104	0.714891305	21.1	16680	4.222196046	115	565	3.387290168	0.177619395	2.752048448	Hybrid_MF	Hybrid	53	K25	F10	M1	25.98360639	1.414699429	Hybrid_MF_2	Male
-0.027130949	041807C90C	0.228202787	2655_1479_32_A05_024.fsa	IMG_2127.JPG	50	1	64	1.806179974	1.800086908	0.255293473	20.6	2692	3.430075056	108	138.4	5.14115899	0.179976418	2.14113609	Hybrid_FM	Hybrid	40	K40	M13	F5	11.6564	1.066564442	Hybrid_FM_1	Male
0.020422082	0418188A34	-0.051018165	2675_1531_1570_E09_036.fsa	IMG_9826.JPG	294	1	45	1.653212514	0.396678	-0.401561885	16.8	1096	3.039810554	54	69.1	6.304744526	0.18046574	1.839478047	Figgjo	Wild	51	K23	F10	F1	8.6888	0.938959801	Figgjo_1	Male
-0.058499216	04180812C6	-0.165073967	2684_1553_2303_A07_032.fsa	IMG_2355.JPG	249	1	39	1.591064607	0.214267497	-0.669043704	17.5	627	2.797267541	63	45.1	7.192982456	0.182943887	1.654176542	Figgjo	Wild	39	K47	F17	F7	6.15	0.788875116	Figgjo_1	Male
0.02896597	041818CFA4	0.17896604	2670_1498_1180_F07_027.fsa	IMG_2980.JPG	73	2	93	1.968482949	4.04331839	0.606737941	24.4	8995	3.954001168	180	355	3.946637021	0.183438927	2.550228353	Hybrid_MF	Hybrid	25	K53	F18	M8	20.3473944	1.308508803	Hybrid_MF_2	Male
0.046144137	0418080FC8	-0.053777591	2655_1479_26_C04_014.fsa	IMG_9913.JPG	368	1	53	1.72427587	0.590356685	-0.228885515	16.7	1507	3.178113252	55	89.1	5.912408759	0.183789823	1.949877704	Figgjo	Wild	47	K47	F17	F7	11.1187	1.046054012	Figgjo_1	Male
0.028221622	041818AF1C	NA	2684_1552_2246_G11_042.fsa	IMG_2908.JPG	81	2	76	1.880813592	NA	NA	19.8	5005	3.699404082	89	228	4.555444555	0.188257478	2.357934847	Vosso	Wild	20	K15	V9	V1	16.12045702	1.20737735	Vosso_2	Male
0.101340031	041807CC30	0.039159108	2666_1495_872_D04_013.fsa	IMG_9943.JPG	396	1	86	1.934498451	2.415642551	0.383032671	30.2	7100	3.851258349	290	300	4.225352113	0.189876527	2.477121255	Farmed	Domesticated	34	K34	M11	M3	21.977	1.341968408	Farmed_1	Male
-0.092129864	0418189F57	-0.061047456	2681_1551_2076_A02_008.fsa	IMG_0638.JPG	25	3	99	1.995635195	2.714912524	0.433755841	16.8	9450	3.975431809	55	375	3.968253968	0.190649988	2.574031268	Arna	Wild	5	K5	A9	A3	16.53880219	1.218504053	Arna_3	Male
-0.035059348	418189257	0.33142222	2669_1497_1071_G05_018.fsa	IMG_2238.JPG	142	1	68	1.832508913	2.651623043	0.423511784	17.5	3556	3.550961752	65	177.5	4.991563555	0.194446784	2.249198357	Vosso	Wild	19	K18	V12	V4	12.2683	1.088784387	Vosso_1	Male
-0.043341476	041807FB59	-0.020602454	2664_1493_716_B08_031.fsa	IMG_2243.JPG	147	1	59	1.770852012	0.830373063	-0.080726748	19	2384	3.377306251	88	130.6	5.478187919	0.195637735	2.115943177	Vosso	Wild	18	K18	V12	V4	10.2306	1.009901105	Vosso_1	Male
-0.02634606	04180803F4	0.248480068	2685_1553_2331_F10_035.fsa	IMG_2847.JPG	80	2	75	1.875061263	2.790099109	0.44561963	18.4	5130	3.710117365	72	238	4.639376218	0.198605238	2.376576957	Vosso	Wild	15	K15	V9	V1	14.00305768	1.146222878	Vosso_2	Male
-0.042240638	041808123D	0.087308168	2661_1490_463_A12_048.fsa	IMG_2213.JPG	123	1	39	1.591064607	0.383123182	-0.416661569	14.2	664	2.822168079	34	48.9	7.364457831	0.198797915	1.689308859	Figgjo	Wild	43	K47	F17	F7	6.3846	0.805133694	Figgjo_1	Male
0.052639893	041818D582	-0.025576531	2669_1497_1102_F09_035.fsa	IMG_9992.JPG	439	1	60	1.77815125	0.855694967	-0.067681022	17.4	2139	3.330210785	61	121.4	5.675549322	0.200375108	2.084218687	Vosso	Wild	20	K20	V14	V6	13.0089	1.114240575	Vosso_1	Male
0.03000003	041807E0E8	NA	NA	IMG_2896.JPG	4	2	65	1.812913357	NA	NA	14	2510	3.399673721	33	138	5.498007968	0.202256485	2.139879086	Arna	Wild	5	K5	A9	A3	13.53335837	1.131405582	Arna_2	Male
0.124674487	0418189E5B	0.241277023	2677_1537_1695_D01_005.fsa	IMG_9922.JPG	377	1	42	1.62324929	0.655786359	-0.183237621	18.5	820	2.913813852	71	58.4	7.12195122	0.204948668	1.766412847	Arna	Wild	2	K2	A6	A1	10.2071	1.00890237	Arna_1	Male
0.021275601	041807F00B	0.086212101	2667_1496_958_D03_013.fsa	IMG_3056.JPG	95	2	92	1.963787827	3.179750486	0.502393042	19.3	6905	3.839163683	87	304	4.402606807	0.204992689	2.482873584	Vosso	Wild	19	K20	V14	V6	19.74432152	1.295442215	Vosso_2	Male
-0.082847503	418188309	0.028790601	2668_1496_1016_G10_034.fsa	IMG_2207.JPG	118	1	54	1.73239376	0.747693329	-0.126276494	16.2	1465	3.165837625	46	91.9	6.273037543	0.206731565	1.963315511	Arna	Wild	3	K4	A8	A2	8.4403	0.926357883	Arna_1	Male
-0.030632441	041807D70D	NA	2685_1554_2367_C03_014.fsa	IMG_3129.JPG	47	2	72	1.857332496	NA	NA	15.8	4075	3.610127613	52	203	4.981595092	0.20693756	2.307496038	Hybrid_FM	Hybrid	48	K48	M15	F7	13.23231735	1.121635908	Hybrid_FM_2	Male
0.065373385	4.18E+259	-0.128123568	2664_1493_713_G07_026.fsa	IMG_9833.JPG	300	1	62	1.792391689	0.732702462	-0.135072349	15.5	2435	3.386498966	42	136.3	5.597535934	0.207073306	2.134495856	Vosso	Wild	22	K22	V16	V8	13.9085	1.143280295	Vosso_1	Male
0.043326426	418189114	0.019818021	2675_1531_1554_E07_028.fsa	IMG_9937.JPG	391	1	63	1.799340549	1.07157866	0.030024056	17.2	2961	3.471438407	60	159.6	5.390070922	0.209849223	2.203032887	Figgjo	Wild	23	K47	F17	F7	13.4645	1.129190231	Figgjo_1	Male
-0.030805443	041807D673	0.057902768	2681_1540_2032_E08_028.fsa	IMG_9849.JPG	313	1	56	1.748188027	0.874636014	-0.058172644	17.5	1971	3.294686624	65	119.5	6.062912227	0.221027549	2.077367905	Arna	Wild	5	K4	A8	A2	9.9194	0.996485404	Arna_1	Male
-0.072150512	418080552	-0.016220431	2665_1493_750_E12_044.fsa	IMG_2209.JPG	120	1	42	1.62324929	0.362464038	-0.440735076	14	702	2.846337112	33	54.2	7.720797721	0.224776394	1.733999287	Figgjo	Wild	47	K47	F17	F7	6.4875	0.812077371	Figgjo_1	Male
0.081393396	418189828	0.062009682	2676_1532_1616_D03_013.fsa	IMG_3113.JPG	13	2	111	2.045322979	4.780555816	0.679478393	29.4	13375	4.126293791	297	534	3.992523364	0.227360857	2.727541257	Farmed	Domesticated	34	K34	M11	M3	28.1140266	1.448923051	Farmed_2	Male
0.001945109	418080285	NA	2655_1479_52_E07_028.fsa	IMG_3101- F09.JPG	77	2	83	1.919078092	NA	NA	22.8	6570	3.81756537	136	315	4.794520548	0.237151326	2.498310554	Hybrid_MF	Hybrid	37	K53	F18	M8	16.78480013	1.224916174	Hybrid_MF_2	Male
0.085239995	041818B9CB	0.22891352	2682_1551_2146_A11_048.fsa	IMG_3019.JPG	70	2	98	1.991226076	5.162165445	0.712831919	16.4	10635	4.026737494	53	470	4.419370005	0.248995113	2.672097858	Hybrid_MF	Hybrid	45	K49	F17	M7	24.59377443	1.390825185	Hybrid_MF_2	Male
-0.026799632	041807DCDA	0.005512226	2655_1479_49_B07_031.fsa	IMG_0724.JPG	52	3	86	1.934498451	2.235557209	0.349385788	17.2	6750	3.829303773	59	338	5.007407407	0.258669463	2.5289167	Arna	Wild	4	K4	A8	A2	16.36171205	1.213828745	Arna_3	Male
-0.017323931	0418189FC5	-0.059418809	2676_1532_1626_F04_011.fsa	IMG_2170.JPG	88	1	55	1.740362689	0.638538637	-0.194812819	16.3	1458	3.163757524	52	104.5	7.167352538	0.264142782	2.01911629	Arna	Wild	4	K4	A8	A2	10.0232	1.001006396	Arna_1	Male
0.010885286	041818C74F	0.056905566	2670_1498_1152_B04_015.fsa	IMG_9844.JPG	309	1	52	1.716003344	0.7267333	-0.138624939	18.3	1421	3.152594078	67	NA	NA	NA	NA	Arna	Wild	1	K1	A5	A1	10.0305	1.001322582	Arna_1	Male
-0.041486686	041807E74D	-0.294042322	2666_1495_877_A05_024.fsa	IMG_0016.JPG	13	1	52	1.716003344	0.323912101	-0.489572827	15	1172	3.068927612	38	NA	NA	NA	NA	Figgjo	Wild	23	K23	F10	F1	8.891	0.94895061	Figgjo_1	Male
0.039059376	041818D76E	-0.122025156	2668_1496_1014_E10_036.fsa	IMG_3095.JPG	76	2	81	1.908485019	1.437568103	0.157628428	22.8	5290	3.723455672	145	NA	NA	NA	NA	Hybrid_MF	Hybrid	53	K53	F18	M8	17.77872794	1.249900684	Hybrid_MF_2	Male
