# Supplementary material for: Evolutionary drivers of kype size in Atlantic salmon (Salmo salar): domestication, age and genetics
Source: R Soc Open Sci. 2019 Apr 17;6(4):190021. doi: 10.1098/rsos.190021 (PMC6502380; doi:10.1098/rsos.190021)
Supplement: Geometric morphometric input data [file rsos190021supp2.zip]

Archive with 1 entries (1 files):
- rsos190021_si_002.tps
