# Supplementary material for: Evolutionary drivers of kype size in Atlantic salmon (Salmo salar): domestication, age and genetics
Source: R Soc Open Sci. 2019 Apr 17;6(4):190021. doi: 10.1098/rsos.190021 (PMC6502380; doi:10.1098/rsos.190021)
Supplement: Morphometric analysis R code [file rsos190021supp3.r]

#Load packages
library(readr)
library(lmerTest)
library(lme4)
library(lmerTest)
library(emmeans)
library(ggplot2)
library(gridExtra)
library(grid)
library(dplyr)
#Set factors in the dataset
Linear_mixed_effect_model_input_data$Strain<-factor(Linear_mixed_effect_model_input_data$Strain)
Linear_mixed_effect_model_input_data$Family<-factor(Linear_mixed_effect_model_input_data$Family)
Linear_mixed_effect_model_input_data$Dam<-factor(Linear_mixed_effect_model_input_data$Dam)
Linear_mixed_effect_model_input_data$Sire<-factor(Linear_mixed_effect_model_input_data$Sire)
Linear_mixed_effect_model_input_data$SW<-factor(Linear_mixed_effect_model_input_data$SW)
Linear_mixed_effect_model_input_data$Background<-factor(Linear_mixed_effect_model_input_data$Background)
#Remove NAs from data
Linear_mixed_effect_model_input_data_no_NA<-na.omit(Linear_mixed_effect_model_input_data)
#Set factors in the dataset
Linear_mixed_effect_model_input_data_no_NA$Strain<-factor(Linear_mixed_effect_model_input_data_no_NA$Strain)
Linear_mixed_effect_model_input_data_no_NA$Family<-factor(Linear_mixed_effect_model_input_data_no_NA$Family)
Linear_mixed_effect_model_input_data_no_NA$Dam<-factor(Linear_mixed_effect_model_input_data_no_NA$Dam)
Linear_mixed_effect_model_input_data_no_NA$Sire<-factor(Linear_mixed_effect_model_input_data_no_NA$Sire)
Linear_mixed_effect_model_input_data_no_NA$SW<-factor(Linear_mixed_effect_model_input_data_no_NA$SW)
Linear_mixed_effect_model_input_data_no_NA$Background<-factor(Linear_mixed_effect_model_input_data_no_NA$Background)
#Regression between fork length and kype height
kype_height_resid_no_log<-  lm(kype_height_cm ~ Body_length_mature_cm, data=Linear_mixed_effect_model_input_data)
summary(kype_height_resid_no_log)
#Regression between fork length and kype length
kype_length_resid_no_log<-  lm(kype_length_5_4 ~ Body_length_mature_cm, data=Linear_mixed_effect_model_input_data)
summary(kype_length_resid_no_log)
#Regression between log10 transformed fork length and log10 transformed kype height
kype_height_resid<-  lm(log_kype_height ~ log_body_length_mature_cm, data=Linear_mixed_effect_model_input_data)
summary(kype_height_resid)
kype_height_resid<-resid(kype_height_resid)
head(kype_height_resid)
#Regression between log10 transformed fork length and log10 transformed kype length
kype_length_resid<-  lm(log_5_4 ~ log_body_length_mature_cm, data=Linear_mixed_effect_model_input_data)
summary(kype_length_resid)
kype_length_resid<-resid(kype_length_resid)
head(kype_length_resid)
#Full AKL LME
Full_AKL<-lmer(AKL~
                        Strain*SW*GSI+
                        (1|Strain:Family)+ (1|Dam)  +(1|Sire), 
                      data = Linear_mixed_effect_model_input_data_no_NA)
#Reducing model using step function
s1_AKL<-step(Full_AKL)
s1_AKL
#Reduced model after step function
Final_model_AKL <- lmer(formula = AKL ~ Strain + SW + 
                                      (1 |Sire), data = Linear_mixed_effect_model_input_data)
#Effect of factors within LME
anova(Final_model_AKL)
summary(Final_model_AKL)
#Caluclating means from LME
emmeans (Final_model_AKL, pairwise ~Strain, adjust="tukey")
emmeans (Final_model_AKL, pairwise ~SW, adjust="tukey")
#Full AKH LME
Full_AKH_model<-lmer(AKH~
                      SW*Strain*GSR+
                       (1|Strain:Family)+ (1|Dam)  +(1|Sire), 
                     data = Linear_mixed_effect_model_input_data_no_NA)
#Reducing model using step function
s1_AKH<-step(Full_AKH_model)
s1_AKH
#Reduced model after step function
Final_model_AKH <- lmer(formula = AKH ~ SW + Strain + (1 | Sire), 
                                    data = Linear_mixed_effect_model_input_data)
#Effect of factors within LME
anova(Final_model_AKH)
summary(Final_model_AKH)
#Caluclating means from LME
emmeans (Final_model_AKH, pairwise ~Strain, adjust="tukey")
emmeans (Final_model_AKH, pairwise ~SW, adjust="tukey")
#Jitter boxplots showing AKH/AKL means for SW/strains
emmeans_AKL_SW_ms$SW<-factor(emmeans_AKL_SW_ms$SW)
ggplot(data=emmeans_AKL_SW_ms,aes(x=SW,y=emmean,color=SW))+
  geom_point()+
  geom_jitter(data = Linear_mixed_effect_model_input_data, aes(x=SW,y=AKL),size=1)+
  geom_pointrange(data=emmeans_AKL_SW_ms, mapping=aes(x=SW, y=emmean, ymin=upper.CL, ymax=lower.CL),shape=22,color='red',fill='white')+
  theme_bw(base_size=20)+
  scale_color_manual(values=c("#CC79A7","#009E73","#000000"))+theme(legend.position="none")+
  coord_cartesian(ylim = c(-0.4,0.5))
emmeans_AKL_strains_ms$Strain<-factor(emmeans_AKL_strains_ms$Strain,levels= c('Arna','Vosso','Figgjo','Hybrid_FM','Hybrid_MF','Farmed'),ordered=TRUE)
ggplot(data=emmeans_AKL_strains_ms,aes(x=Strain,y=emmean,color=Strain))+
  geom_point()+
  geom_jitter(data = Linear_mixed_effect_model_input_data, aes(x=Strain,y=AKL),size=1)+
  geom_pointrange(data=emmeans_AKL_strains_ms, mapping=aes(x=Strain, y=emmean, ymin=upper.CL, ymax=lower.CL),shape=22,color='red',fill='white')+
  theme_bw(base_size=20)+
  scale_color_manual(values=c("#999999","#0072B2","#56B4E9","#F0E442","#E69F00","#D55E00"))+theme(legend.position="none")+
  coord_cartesian(ylim = c(-0.4,0.5))
emmeans_AKH_SW_ms$SW<-factor(emmeans_AKH_SW_ms$SW)
ggplot(data=emmeans_AKH_SW_ms,aes(x=SW,y=emmean,color=SW))+
  geom_point()+
  geom_jitter(data = Linear_mixed_effect_model_input_data, aes(x=SW,y=AKH),size=1)+
  geom_pointrange(data=emmeans_AKH_SW_ms, mapping=aes(x=SW, y=emmean, ymin=upper.CL, ymax=lower.CL),shape=22,color='red',fill='white')+
  theme_bw(base_size=20)+
  scale_color_manual(values=c("#CC79A7","#009E73","#000000"))+theme(legend.position="none")+
  coord_cartesian(ylim = c(-0.4,0.5))
emmeans_AKH_strains_ms$Strain<-factor(emmeans_AKH_strains_ms$Strain,levels= c('Arna','Vosso','Figgjo','Hybrid_FM','Hybrid_MF','Farmed'),ordered=TRUE)
ggplot(data=emmeans_AKH_strains_ms,aes(x=Strain,y=emmean,color=Strain))+
  geom_point()+
  geom_jitter(data = Linear_mixed_effect_model_input_data, aes(x=Strain,y=AKH),size=1)+
  geom_pointrange(data=emmeans_AKH_strains_ms, mapping=aes(x=Strain, y=emmean, ymin=upper.CL, ymax=lower.CL),shape=22,color='red',fill='white')+
  theme_bw(base_size=20)+
  scale_color_manual(values=c("#999999","#0072B2","#56B4E9","#F0E442","#E69F00","#D55E00"))+theme(legend.position="none")+
  coord_cartesian(ylim = c(-0.4,0.5))

library("geomorph")
# Geometric morphometrics 6 landmarks(lm)
landmarks6lm <- readland.tps("Mature_female_and_males_6lm.TPS",specID=c("ID"))
corrected6lm<-gpagen(landmarks6lm, PrinAxes=TRUE)
plotAllSpecimens(corrected6lm$coords, mean=TRUE, label=TRUE)
geometric_PCA6lm<-plotTangentSpace(corrected6lm$coords, axis1=1, axis2=2, label = TRUE)
PCA1_6lm<-plotTangentSpace(landmarks6lm, axis1=1, axis2=2, label = TRUE)
write.csv(geometric_PCA6lm$pc.summary$importance, "PCAxes_geometric_all_6lm.csv")
write.csv(geometric_PCA6lm$pc.scores, "PCScores_geometric_all_6lm.csv")
# extract values needed from the PCA tables
PCScores_geometric <- read_csv("PCScores_geometric_all_6lm.csv")
PCAxes_geometric <- read_csv("PCAxes_geometric_all_6lm.csv")
PCScores_geometric_sub <- PCScores_geometric[,1:3]
PCAxes_geometric_sub <- PCAxes_geometric[2,2:3]
write.csv(PCScores_geometric_sub, "PCScores_geometric6lm.csv")
write.csv(PCAxes_geometric_sub, "PCAxes_geometric6lm.csv")
#Add SW column manually. ID 0-444 = SW1, ID 0-97 = SW2, ID 1-62 = SW3, ID 0-95 = Female
PCScores_geometric6lm <- read_csv("PCScores_geometric6lm.csv")
PCScores_geometric6lm$SW<-factor(PCScores_geometric6lm$SW)

#PCA plot for 6lm and including females with frequency plots on x and y axis
pdf("Males_female_6lm_PCA_plot.pdf")
PCA_geometric6lm<-ggplot(PCScores_geometric6lm,aes(PC1,PC2, color=SW))+
  theme_bw()+
  geom_point()+
  scale_color_manual(values = c("#CC79A7","#009E73","#000000","red")) +
  coord_fixed()+
  stat_ellipse(type = "t",size=1)+
  theme(legend.position = "none",axis.title.x = element_blank(),axis.title.y = element_blank())
xdensity <- ggplot(PCScores_geometric6lm, aes(PC1, fill=SW)) +
  theme_bw()+
  geom_density(alpha=.5) + 
  theme(axis.title.y = element_blank(),axis.text.y = element_blank(),axis.ticks = element_blank(),axis.title.x = element_blank())+
  scale_fill_manual(values = c("#CC79A7","#009E73","#000000","red")) + 
  theme(legend.position = "none")
ydensity <- ggplot(PCScores_geometric6lm, aes(PC2, fill=SW)) + 
  theme_bw()+
  geom_density(alpha=.5) + 
  theme(axis.text.x = element_blank(),axis.ticks = element_blank(),axis.title.x = element_blank())+
  scale_fill_manual(values = c("#CC79A7","#009E73","#000000","red")) + 
  theme(legend.position = "none")+
  coord_flip()
blankPlot <- ggplot()+geom_blank(aes(1,1))+
  theme(plot.background = element_blank(), 
        panel.grid.major = element_blank(),
        panel.grid.minor = element_blank(), 
        panel.border = element_blank(),
        panel.background = element_blank(),
        axis.title.x = element_blank(),
        axis.title.y = element_blank(),
        axis.text.x = element_blank(), 
        axis.text.y = element_blank(),
        axis.ticks = element_blank())
grid.arrange(xdensity, blankPlot, PCA_geometric6lm, ydensity, 
             ncol=2, nrow=2, widths=c(4, 1.4), heights=c(1.8, 4))
dev.off()
